# Supplementary material for: 1-Isobutyl-N,N-dimethyl-1H-imidazo[4,5-c]quinolin-4-amine
Source: Acta Crystallogr Sect E Struct Rep Online. 2011 Jan 15;67(Pt 2):o405. doi: 10.1107/S160053681100153X (PMC3051498; doi:10.1107/S160053681100153X)
Supplement: Supplementary file 2 [file e-67-0o405-Isup2.hkl]

# 
# h,k,l, Fc-squared, Fo-squared, sigma(Fo-squared) and status flag 
# 
data_I
_shelx_title ' gkn5m in P2(1)/c (100K)' 
_shelx_refln_list_code          4 
_shelx_F_calc_maximum      138.83 
_exptl_crystal_F_000       576.00 
_reflns_d_resolution_high  0.7566 
 
loop_ 
 _symmetry_equiv_pos_as_xyz 
 'x, y, z' 
 '-x, y+1/2, -z+1/2' 
 '-x, -y, -z' 
 'x, -y-1/2, z-1/2' 
 
_cell_length_a     9.2804 
_cell_length_b    18.5492 
_cell_length_c     8.5147 
_cell_angle_alpha  90.000 
_cell_angle_beta  101.051 
_cell_angle_gamma  90.000 
 
_shelx_F_squared_multiplier     1.000 
 
loop_ 
 _refln_index_h 
 _refln_index_k 
 _refln_index_l 
 _refln_F_squared_calc 
 _refln_F_squared_meas 
 _refln_F_squared_sigma 
 _refln_observed_status 
   1   0   0    14696.48    13312.62    126.76 o 
   2   0   0     4908.42     4346.07     41.46 o 
   3   0   0      807.33      756.70      9.74 o 
   4   0   0      542.85      439.59      7.80 o 
   5   0   0      370.92      451.60      7.48 o 
   6   0   0        3.87        8.85      1.48 o 
   7   0   0      196.63      207.78      5.18 o 
   8   0   0      180.42      189.88      5.27 o 
   9   0   0        0.16        1.84      2.03 o 
  10   0   0       13.41       16.00      2.94 o 
  11   0   0        8.41        8.83      2.69 o 
  12   0   0        0.31       14.05      6.27 o 
   1   1   0      334.95      325.56      3.26 o 
   2   1   0       35.63       39.28      1.05 o 
   3   1   0      474.53      426.55      4.74 o 
   4   1   0       44.65       48.80      1.86 o 
   5   1   0      309.99      293.28      4.13 o 
   6   1   0      155.82      171.17      3.20 o 
   7   1   0        5.20        5.42      1.12 o 
   8   1   0       38.52       42.62      2.31 o 
   9   1   0      124.56      129.24      3.80 o 
  10   1   0       25.19       22.94      2.69 o 
  11   1   0        3.79        6.45      1.85 o 
  12   1   0        3.71        9.96      3.31 o 
   0   2   0      692.17      679.74      7.81 o 
   1   2   0      313.37      283.01      2.33 o 
   2   2   0       16.57       23.45      0.89 o 
   3   2   0      807.32      739.09      7.45 o 
   4   2   0       44.61       52.83      2.10 o 
   5   2   0      699.44      686.91      7.68 o 
   6   2   0       40.37       35.01      1.71 o 
   7   2   0        0.60       -0.32      1.03 o 
   8   2   0       73.83       74.67      2.71 o 
   9   2   0        4.22        1.24      1.55 o 
  10   2   0       38.13       38.30      2.70 o 
  11   2   0        4.06        7.16      2.07 o 
   1   3   0       44.28       36.39      0.91 o 
   2   3   0      561.92      495.39      5.44 o 
   3   3   0     1668.11     1523.50     17.02 o 
   4   3   0       20.58       14.08      0.89 o 
   5   3   0       47.79       67.37      1.76 o 
   6   3   0       12.31       17.66      1.28 o 
   7   3   0      108.63      117.02      7.38 o 
   8   3   0       24.16       28.93      2.10 o 
   9   3   0       14.49       16.32      1.83 o 
  10   3   0        3.27        2.32      1.51 o 
  11   3   0        8.61        8.24      2.20 o 
   0   4   0     8770.52     8193.26     89.21 o 
   1   4   0     3811.70     3611.49     36.79 o 
   2   4   0     2985.35     2964.46     29.44 o 
   3   4   0      786.85      771.13      8.41 o 
   4   4   0       20.53       14.90      1.16 o 
   5   4   0       56.40       52.47      1.52 o 
   6   4   0        0.15       -0.58      0.69 o 
   7   4   0      311.28      315.64      5.32 o 
   8   4   0      253.52      249.64      4.91 o 
   9   4   0        4.35        3.86      1.44 o 
  10   4   0       27.39       30.42      2.71 o 
  11   4   0        4.34        7.12      3.61 o 
   1   5   0     6017.15     5750.03     58.37 o 
   2   5   0     2458.27     2415.21     27.92 o 
   3   5   0      208.06      183.97      2.67 o 
   4   5   0      240.68      251.39      4.16 o 
   5   5   0        8.37       11.47      1.19 o 
   6   5   0      279.26      291.87      4.73 o 
   7   5   0      179.33      181.00      3.87 o 
   8   5   0        8.13        8.23      2.03 o 
   9   5   0       35.34       33.61      2.65 o 
  10   5   0        3.17        3.21      1.80 o 
  11   5   0        0.64        3.81      2.47 o 
   0   6   0     4887.58     4559.55     54.60 o 
   1   6   0     1494.69     1427.96     14.10 o 
   2   6   0     1413.60     1412.16     16.71 o 
   3   6   0      124.68       99.58      2.53 o 
   4   6   0       58.85       38.05      1.46 o 
   5   6   0        3.46        2.60      0.78 o 
   6   6   0      100.08      111.88      2.73 o 
   7   6   0      136.74      140.36      3.35 o 
   8   6   0       39.14       36.98      2.24 o 
   9   6   0        1.43        3.96      1.60 o 
  10   6   0       14.32       12.81      2.21 o 
  11   6   0       21.75       18.44      8.63 o 
   1   7   0        6.40       11.56      0.87 o 
   2   7   0        5.31       13.87      1.17 o 
   3   7   0      456.33      392.91      6.84 o 
   4   7   0      269.62      274.47      6.65 o 
   5   7   0       85.39       83.36      2.17 o 
   6   7   0       83.09       85.18      2.58 o 
   7   7   0        7.20        8.15      1.25 o 
   8   7   0       16.16       17.38      2.30 o 
   9   7   0       24.72       23.46      2.23 o 
  10   7   0       20.38       23.19      3.33 o 
  11   7   0      108.95      128.39      9.96 o 
   0   8   0     1387.96     1297.88     20.13 o 
   1   8   0        0.58        1.40      0.51 o 
   2   8   0      263.92      238.19      7.12 o 
   3   8   0      530.46      544.89     10.37 o 
   4   8   0       51.31       51.58      2.28 o 
   5   8   0        2.16        2.29      0.86 o 
   6   8   0      844.92      832.57     13.28 o 
   7   8   0      359.08      343.64      6.03 o 
   8   8   0       19.80       16.46      2.45 o 
   9   8   0       38.48       43.12      3.68 o 
  10   8   0        0.52        6.25      3.45 o 
  11   8   0        0.49        3.76      4.82 o 
   1   9   0      429.42      427.11      6.53 o 
   2   9   0      219.04      224.28      4.48 o 
   3   9   0      204.13      194.74      4.00 o 
   4   9   0       98.50      104.19      4.33 o 
   5   9   0        5.81        3.48      0.97 o 
   6   9   0      878.73      867.99     17.66 o 
   7   9   0       45.77       49.84      4.35 o 
   8   9   0        7.86        8.76      2.13 o 
   9   9   0        7.48        9.19      2.20 o 
  10   9   0        0.31        3.47      2.85 o 
  11   9   0        2.85        4.48      4.60 o 
   0  10   0      350.50      353.63      7.36 o 
   1  10   0       61.34       93.49      2.25 o 
   2  10   0        2.37        4.56      1.11 o 
   3  10   0        5.21        2.43      1.43 o 
   4  10   0      189.50      186.99      6.00 o 
   5  10   0        4.34        2.83      1.61 o 
   6  10   0      388.59      357.88      9.85 o 
   7  10   0        4.43        5.05      2.08 o 
   8  10   0      129.89      112.94      5.95 o 
   9  10   0        2.94        4.49      2.42 o 
  10  10   0        0.53       -0.24      2.51 o 
   1  11   0      522.84      561.58      8.68 o 
   2  11   0        4.57        2.71      0.97 o 
   3  11   0       60.17       44.16      2.50 o 
   4  11   0        4.11        6.99      1.71 o 
   5  11   0        5.18        9.52      3.08 o 
   6  11   0       44.38       40.29      3.94 o 
   7  11   0        6.09        7.76      2.40 o 
   8  11   0        2.47        3.76      2.14 o 
   9  11   0        4.08        6.45      2.65 o 
  10  11   0        1.03        0.92      2.54 o 
   0  12   0       13.53       14.93      2.55 o 
   1  12   0      129.01      122.86      3.52 o 
   2  12   0       39.44       43.62      2.43 o 
   3  12   0        2.54        3.03      1.08 o 
   4  12   0        1.46        1.32      1.43 o 
   5  12   0        0.75        0.70      1.55 o 
   6  12   0       19.92       19.72      3.09 o 
   7  12   0       82.12       80.71      5.93 o 
   8  12   0       40.54       37.23      4.32 o 
   9  12   0        0.49       -1.14      1.98 o 
  10  12   0        0.70       -1.11      3.32 o 
   1  13   0       11.54       10.33      1.46 o 
   2  13   0        0.16       -0.44      0.94 o 
   3  13   0      485.17      469.02      8.35 o 
   4  13   0      101.18      108.57      5.71 o 
   5  13   0        3.39        1.77      2.12 o 
   6  13   0       30.32       34.89      3.90 o 
   7  13   0        0.25        0.36      1.77 o 
   8  13   0        4.80        0.71      2.02 o 
   9  13   0       11.48       14.76      3.79 o 
  10  13   0        1.01       -3.09      3.09 o 
   0  14   0       91.87       98.07     10.73 o 
   1  14   0       58.91       64.01      2.98 o 
   2  14   0      171.40      179.27      5.35 o 
   3  14   0      141.31      145.46      4.37 o 
   4  14   0      173.70      167.41      6.37 o 
   5  14   0      229.17      229.81      8.69 o 
   6  14   0       14.76       11.17      2.74 o 
   7  14   0        1.68       -0.74      1.97 o 
   8  14   0        0.56        0.71      2.13 o 
   9  14   0        3.66       -0.94      3.15 o 
   1  15   0        1.35        2.22      1.15 o 
   2  15   0        0.83        0.52      1.01 o 
   3  15   0       44.29       48.39      3.57 o 
   4  15   0      211.92      211.82      9.39 o 
   5  15   0      459.73      468.51     12.22 o 
   6  15   0        0.59        0.92      1.70 o 
   7  15   0       23.96       19.75      3.51 o 
   8  15   0        1.83        5.16      2.55 o 
   9  15   0        0.32        0.18      2.97 o 
   0  16   0      911.82      938.35     23.48 o 
   1  16   0      161.57      178.15      4.95 o 
   2  16   0       18.10       18.96      2.52 o 
   3  16   0       24.48       28.71      2.95 o 
   4  16   0      113.74      114.34      5.61 o 
   5  16   0       27.86       29.41      4.17 o 
   6  16   0       13.13       10.60      2.72 o 
   7  16   0        1.44       -2.61      3.12 o 
   8  16   0        0.06        0.98      2.47 o 
   9  16   0        7.63        6.21      5.31 o 
   1  17   0       41.26       48.74      3.83 o 
   2  17   0        2.77        4.38      1.52 o 
   3  17   0       33.85       38.48      3.41 o 
   4  17   0       34.14       35.22      3.99 o 
   5  17   0       64.04       70.52      9.26 o 
   6  17   0        1.08        3.59      2.55 o 
   7  17   0        0.05        0.62      3.34 o 
   8  17   0        9.89       12.55      3.91 o 
   0  18   0       36.48       45.12      5.54 o 
   1  18   0       31.29       41.73      3.84 o 
   2  18   0        0.00        0.13      1.68 o 
   3  18   0       25.89       27.51      3.06 o 
   4  18   0        3.61        3.22      1.97 o 
   5  18   0        0.95       -0.04      2.01 o 
   6  18   0        4.15        7.39      2.77 o 
   7  18   0        0.45        0.97      3.94 o 
   8  18   0        3.86        2.93      4.48 o 
   1  19   0        1.62       -0.26      1.78 o 
   2  19   0       95.04       99.63      5.92 o 
   3  19   0       54.64       57.64      5.32 o 
   4  19   0       12.45        8.99      2.71 o 
   5  19   0        0.88        4.07      2.53 o 
   6  19   0       11.30        6.81      3.41 o 
   7  19   0        5.42        9.17      3.76 o 
   0  20   0       11.41       11.04      3.89 o 
   1  20   0       23.86       19.08      3.43 o 
   2  20   0        2.53        3.22      2.17 o 
   3  20   0       39.13       39.55      6.24 o 
   4  20   0       22.46       17.82      4.47 o 
   5  20   0        2.47        5.12      3.27 o 
   6  20   0        0.16        1.43      2.59 o 
   1  21   0       12.22       11.72      4.88 o 
   2  21   0       33.99       32.69      4.45 o 
   3  21   0       42.98       31.07      4.52 o 
   4  21   0        0.11        0.10      3.55 o 
   5  21   0        0.00        1.63      4.10 o 
   6  21   0       19.84       15.78      4.24 o 
   0  22   0       14.91       13.81      4.35 o 
   1  22   0        5.88        6.61      2.83 o 
   2  22   0        8.38        3.95      2.75 o 
   3  22   0        6.42        5.07      2.79 o 
   4  22   0        0.32        1.92      3.64 o 
   5  22   0        3.78        2.43      4.35 o 
   1  23   0       19.99       25.45      4.38 o 
   2  23   0        3.83        3.12      3.13 o 
   3  23   0        7.39       10.26      3.56 o 
   4  23   0        0.19        0.49      4.71 o 
   0  24   0        0.22       -1.05      4.72 o 
   1  24   0        7.42        1.77      4.13 o 
   2  24   0       13.63        4.49      3.33 o 
 -12   1   1        4.54       13.07      3.28 o 
 -11   1   1        6.50        5.92      1.77 o 
 -10   1   1        1.10        2.79      1.53 o 
  -9   1   1        3.75        6.85      1.57 o 
  -8   1   1        0.00        0.94      1.14 o 
  -7   1   1       82.64       80.95      2.40 o 
  -6   1   1      107.01       92.05      2.32 o 
  -5   1   1      283.95      340.14      6.52 o 
  -4   1   1       15.83       19.54      0.99 o 
  -3   1   1       29.08       32.04      1.08 o 
  -2   1   1      415.44      371.65      3.68 o 
  -1   1   1     1467.19     1420.33     18.88 o 
   0   1   1     6000.87     6104.48    126.16 o 
   1   1   1     1736.66     1595.59     14.63 o 
   2   1   1        5.90        4.03      0.59 o 
   3   1   1       20.67       19.24      1.14 o 
   4   1   1      209.19      200.07      2.93 o 
   5   1   1      201.97      224.86      3.56 o 
   6   1   1        2.21        2.37      0.86 o 
   7   1   1        0.03        2.29      0.96 o 
   8   1   1      334.15      344.81      5.70 o 
   9   1   1      192.71      192.37      4.63 o 
  10   1   1        5.06        8.12      1.79 o 
  11   1   1        5.43       13.93      4.60 o 
 -12   2   1        1.60        7.61      3.04 o 
 -11   2   1       24.05       21.52      2.35 o 
 -10   2   1       91.24       87.05      3.48 o 
  -9   2   1      253.00      242.44      5.14 o 
  -8   2   1      244.31      237.16      4.76 o 
  -7   2   1       78.59       68.43      2.26 o 
  -6   2   1      107.14      119.09      2.61 o 
  -5   2   1     1614.74     1685.93     14.80 o 
  -4   2   1      482.10      505.20      5.12 o 
  -3   2   1      907.18      849.17      8.75 o 
  -2   2   1      220.11      197.17      2.11 o 
  -1   2   1      162.57      179.39      4.13 o 
   0   2   1       59.14       45.09      1.14 o 
   1   2   1     2613.66     2389.86     26.57 o 
   2   2   1      483.28      429.95      4.69 o 
   3   2   1      306.50      338.64      4.19 o 
   4   2   1      281.33      304.69      3.82 o 
   5   2   1        0.01        0.24      0.63 o 
   6   2   1       41.35       45.82      1.93 o 
   7   2   1       16.70       20.35      1.62 o 
   8   2   1      212.42      221.30      4.45 o 
   9   2   1      122.06      131.33      3.85 o 
  10   2   1        0.98        1.84      1.45 o 
  11   2   1       16.55       24.79      3.92 o 
 -12   3   1        0.37        1.32      2.80 o 
 -11   3   1        8.41        8.79      4.69 o 
 -10   3   1       86.24       91.27      3.46 o 
  -9   3   1      115.12      123.42      5.09 o 
  -8   3   1      172.76      156.41      3.82 o 
  -7   3   1      136.96      120.98      3.15 o 
  -6   3   1      280.14      279.37      4.20 o 
  -5   3   1      125.17      115.49      2.82 o 
  -4   3   1     1332.13     1317.02     12.19 o 
  -3   3   1      206.57      216.57      2.87 o 
  -2   3   1     3523.54     3329.93     32.95 o 
  -1   3   1     5657.13     5346.29    118.60 o 
   0   3   1     1365.24     1370.00     12.63 o 
   1   3   1    19275.00    17911.86    194.34 o 
   2   3   1      483.15      453.55      4.69 o 
   3   3   1      757.40      740.11      7.99 o 
   4   3   1      519.93      499.48      5.88 o 
   5   3   1      256.34      271.77      3.98 o 
   6   3   1        0.23       -0.15      0.81 o 
   7   3   1      146.62      163.10      3.87 o 
   8   3   1      160.67      160.20      3.96 o 
   9   3   1        8.51        7.12      1.63 o 
  10   3   1       22.18       20.61      2.46 o 
  11   3   1        0.01        0.78      2.48 o 
 -12   4   1        0.00        6.23      5.50 o 
 -11   4   1        0.97       -1.15      2.11 o 
 -10   4   1        8.58        9.24      1.82 o 
  -9   4   1        0.50        1.83      1.86 o 
  -8   4   1        3.05        1.52      1.15 o 
  -7   4   1        4.81        5.78      1.20 o 
  -6   4   1       51.60       54.26      2.09 o 
  -5   4   1      101.20      113.90      2.51 o 
  -4   4   1       13.35       10.93      1.06 o 
  -3   4   1      432.50      447.34      6.41 o 
  -2   4   1       10.63        8.63      0.92 o 
  -1   4   1       36.44       40.95      2.76 o 
   0   4   1     8972.89     8759.72     77.50 o 
   1   4   1    18399.92    17361.43    160.40 o 
   2   4   1      293.29      306.26      3.78 o 
   3   4   1        0.28        0.63      0.50 o 
   4   4   1       11.93       14.04      1.13 o 
   5   4   1       35.66       34.84      1.50 o 
   6   4   1       32.09       37.52      1.74 o 
   7   4   1      388.25      368.89      5.97 o 
   8   4   1       18.37       20.09      1.91 o 
   9   4   1        0.64        0.97      1.50 o 
  10   4   1        4.33        3.29      1.86 o 
  11   4   1       17.40       22.71      4.13 o 
 -11   5   1        0.23       -0.80      3.49 o 
 -10   5   1        1.91        3.13      1.97 o 
  -9   5   1       19.01       21.26      1.96 o 
  -8   5   1        4.66        2.14      1.17 o 
  -7   5   1       19.45       16.24      1.53 o 
  -6   5   1      128.40      141.57      3.11 o 
  -5   5   1      122.49      120.63      3.74 o 
  -4   5   1      121.30      136.47      3.23 o 
  -3   5   1      556.38      566.41      7.79 o 
  -2   5   1      110.76       97.78      2.34 o 
  -1   5   1     1640.54     1544.37     16.76 o 
   0   5   1       30.50       24.35      1.21 o 
   1   5   1    15631.06    14898.21    151.07 o 
   2   5   1     2882.37     2685.50     27.94 o 
   3   5   1       47.04       53.57      1.47 o 
   4   5   1      514.93      489.27      6.91 o 
   5   5   1      458.09      450.59      6.06 o 
   6   5   1       17.28       17.91      1.34 o 
   7   5   1      615.79      620.39     10.29 o 
   8   5   1       83.52       83.02      3.03 o 
   9   5   1        0.13       -0.68      1.44 o 
  10   5   1        1.43        0.79      1.70 o 
  11   5   1        2.46        1.59      2.26 o 
 -11   6   1       10.54       12.41      3.10 o 
 -10   6   1        0.77        2.66      3.02 o 
  -9   6   1        0.04        0.31      1.45 o 
  -8   6   1      139.21      137.26      3.49 o 
  -7   6   1       42.25       40.23      2.04 o 
  -6   6   1      181.23      207.67      4.23 o 
  -5   6   1      296.01      277.25      5.83 o 
  -4   6   1      329.88      318.59      5.28 o 
  -3   6   1       70.75       63.75      1.66 o 
  -2   6   1      998.50      928.59     11.74 o 
  -1   6   1        4.48        6.11      0.78 o 
   0   6   1       90.70      106.13      1.98 o 
   1   6   1     3083.60     3105.85     35.05 o 
   2   6   1     3866.35     3863.67     49.82 o 
   3   6   1      270.70      250.05      3.45 o 
   4   6   1        3.19        3.36      0.72 o 
   5   6   1      135.54      138.06      2.86 o 
   6   6   1      196.38      186.49      3.66 o 
   7   6   1      542.05      555.52      7.85 o 
   8   6   1        0.54       -0.94      1.33 o 
   9   6   1       79.35       84.07      3.70 o 
  10   6   1        0.06       -1.67      1.67 o 
  11   6   1        2.00       -0.18      3.35 o 
 -11   7   1       18.23       28.46      5.00 o 
 -10   7   1        0.35        1.20      2.42 o 
  -9   7   1        0.33        0.49      1.57 o 
  -8   7   1        1.55        0.89      1.33 o 
  -7   7   1      272.58      270.33      5.63 o 
  -6   7   1      130.53      128.07      4.05 o 
  -5   7   1       13.92        6.85      1.31 o 
  -4   7   1       35.48       31.98      1.74 o 
  -3   7   1       23.57       21.51      1.22 o 
  -2   7   1       15.48       17.88      1.22 o 
  -1   7   1      422.90      429.15      5.94 o 
   0   7   1       72.65       70.49      1.68 o 
   1   7   1      589.60      622.47      8.07 o 
   2   7   1      707.45      712.06     11.05 o 
   3   7   1      128.66      120.36      5.02 o 
   4   7   1       99.00      113.99      2.01 o 
   5   7   1       41.19       36.97      1.72 o 
   6   7   1        0.62        0.24      0.90 o 
   7   7   1       38.57       34.78      2.37 o 
   8   7   1        9.31        7.56      1.62 o 
   9   7   1       45.49       48.82      3.07 o 
  10   7   1        0.01        2.78      1.85 o 
  11   7   1        7.22       -1.09      4.58 o 
 -11   8   1       28.91       39.28      5.81 o 
 -10   8   1        2.41        7.39      3.00 o 
  -9   8   1       11.43        9.44      2.12 o 
  -8   8   1        2.32        1.21      2.01 o 
  -7   8   1        0.87        1.82      1.11 o 
  -6   8   1       17.00       16.72      1.90 o 
  -5   8   1       51.00       53.30      2.67 o 
  -4   8   1       20.52       23.06      1.77 o 
  -3   8   1        0.62       -0.64      0.64 o 
  -2   8   1        5.12        8.03      1.50 o 
  -1   8   1        1.83        2.07      0.67 o 
   0   8   1      892.18     1023.59     12.08 o 
   1   8   1      479.81      443.40      6.43 o 
   2   8   1      234.23      230.51      4.26 o 
   3   8   1     1112.20     1124.77     19.16 o 
   4   8   1       30.10       24.06      1.49 o 
   5   8   1       64.38       52.98      1.89 o 
   6   8   1        9.48        7.74      1.53 o 
   7   8   1        6.44        5.97      1.62 o 
   8   8   1        1.90        0.58      1.35 o 
   9   8   1        0.27        0.56      1.52 o 
  10   8   1        2.58        1.57      2.15 o 
  11   8   1        5.86        9.70      5.31 o 
 -11   9   1        1.34       12.50      5.85 o 
 -10   9   1       14.31       27.49      3.98 o 
  -9   9   1       19.21       22.89      2.88 o 
  -8   9   1       11.05       11.84      2.22 o 
  -7   9   1        5.75        8.01      2.19 o 
  -6   9   1      248.34      234.53      5.65 o 
  -5   9   1      102.03       87.35      3.11 o 
  -4   9   1       12.28       20.87      1.75 o 
  -3   9   1       46.41       52.64      2.03 o 
  -2   9   1      264.22      257.48      4.50 o 
  -1   9   1       49.90       61.95      2.07 o 
   0   9   1      293.86      265.85      4.42 o 
   1   9   1       60.42       68.46      2.24 o 
   2   9   1     1877.57     1677.91     20.70 o 
   3   9   1      936.62      972.43     17.35 o 
   4   9   1       27.18       27.67      2.84 o 
   5   9   1       28.74       23.53      2.84 o 
   6   9   1       97.83      106.27      5.21 o 
   7   9   1        0.67        2.32      1.27 o 
   8   9   1       10.12        8.05      2.48 o 
   9   9   1        0.14       -3.26      3.26 o 
  10   9   1        2.24        3.57      2.71 o 
 -11  10   1        2.70        6.22      4.86 o 
 -10  10   1        2.10        5.38      2.38 o 
  -9  10   1        0.27        1.89      1.83 o 
  -8  10   1       10.56       11.82      2.30 o 
  -7  10   1        1.81        2.44      1.84 o 
  -6  10   1       49.96       47.06      4.12 o 
  -5  10   1      138.94      140.78      6.04 o 
  -4  10   1       33.77       25.00      1.87 o 
  -3  10   1       51.36       55.15      2.08 o 
  -2  10   1      301.98      297.89      5.51 o 
  -1  10   1       89.36       78.56      2.53 o 
   0  10   1       30.67       39.35      1.83 o 
   1  10   1      158.26      211.57      4.48 o 
   2  10   1     3130.40     3201.36     37.33 o 
   3  10   1     1101.24     1096.68     22.61 o 
   4  10   1        0.00        0.94      1.29 o 
   5  10   1      107.43      115.26      5.19 o 
   6  10   1      303.40      301.56      9.04 o 
   7  10   1       93.59       88.44      5.46 o 
   8  10   1        9.70        8.99      2.60 o 
   9  10   1        8.87        8.48      2.97 o 
  10  10   1       10.16       18.40      3.81 o 
 -10  11   1       21.72       29.65      4.24 o 
  -9  11   1        0.19       -1.74      2.01 o 
  -8  11   1       10.92       11.71      2.82 o 
  -7  11   1        8.12        5.56      2.25 o 
  -6  11   1       24.90       16.71      2.90 o 
  -5  11   1       77.17       90.87      4.56 o 
  -4  11   1      124.98      113.39      3.84 o 
  -3  11   1        7.44        4.08      0.93 o 
  -2  11   1       27.23       34.50      2.16 o 
  -1  11   1       99.95      103.59      3.04 o 
   0  11   1       19.97       32.48      1.92 o 
   1  11   1     1375.91     1336.76     17.33 o 
   2  11   1        0.09       -0.67      0.93 o 
   3  11   1       33.82       37.79      3.30 o 
   4  11   1      135.60      128.91      5.25 o 
   5  11   1      534.32      522.79     17.66 o 
   6  11   1      230.53      220.44      7.77 o 
   7  11   1      110.09      118.46      5.95 o 
   8  11   1       35.23       30.10      4.32 o 
   9  11   1        1.84        2.70      2.49 o 
  10  11   1        1.53       10.00      4.23 o 
 -10  12   1       13.61       15.60      6.14 o 
  -9  12   1        0.48       -0.03      2.09 o 
  -8  12   1       29.76       26.33      3.64 o 
  -7  12   1       11.70        6.24      2.25 o 
  -6  12   1      267.29      253.17      8.32 o 
  -5  12   1      157.11      158.81      6.86 o 
  -4  12   1      212.50      200.95      6.60 o 
  -3  12   1       38.40       38.98      2.03 o 
  -2  12   1      355.55      387.37      6.99 o 
  -1  12   1        5.71        9.93      1.38 o 
   0  12   1      184.14      185.39      4.21 o 
   1  12   1       84.61      107.92      4.34 o 
   2  12   1        3.79        3.67      1.15 o 
   3  12   1        7.46       12.43      1.84 o 
   4  12   1       24.80       22.91      2.92 o 
   5  12   1      274.64      282.42      8.63 o 
   6  12   1      103.41      105.05     10.62 o 
   7  12   1        0.54        0.45      2.03 o 
   8  12   1        8.48        2.47      2.84 o 
   9  12   1       12.81       10.62      3.04 o 
  10  12   1        0.07       -1.72      6.10 o 
 -10  13   1       29.91       37.23     10.79 o 
  -9  13   1       25.85       33.07      4.60 o 
  -8  13   1        0.84        2.16      2.09 o 
  -7  13   1        0.19        0.71      1.82 o 
  -6  13   1      153.29      158.15      6.59 o 
  -5  13   1      683.22      682.69     14.95 o 
  -4  13   1      112.03      105.19      5.59 o 
  -3  13   1       12.23        8.01      1.51 o 
  -2  13   1        3.23        4.11      1.18 o 
  -1  13   1        1.26        2.66      1.07 o 
   0  13   1       54.56       54.38      2.53 o 
   1  13   1       22.70       29.79      2.65 o 
   2  13   1       79.50       80.64      3.32 o 
   3  13   1        6.24        5.96      1.44 o 
   4  13   1       83.59       75.25      4.94 o 
   5  13   1        1.72        0.77      1.75 o 
   6  13   1       26.35       26.67      3.52 o 
   7  13   1        9.21        4.49      2.14 o 
   8  13   1        1.62        3.72      2.60 o 
   9  13   1       14.45       13.39      3.39 o 
 -10  14   1        0.89        4.88      4.48 o 
  -9  14   1       12.39       11.07      4.00 o 
  -8  14   1        2.95        5.51      2.67 o 
  -7  14   1       11.72        7.78      4.74 o 
  -6  14   1       30.17       35.02      3.87 o 
  -5  14   1      179.12      172.20      6.74 o 
  -4  14   1       11.73       10.84      3.22 o 
  -3  14   1       79.89       82.14      3.45 o 
  -2  14   1       20.33       18.21      2.18 o 
  -1  14   1       66.83       71.35      2.98 o 
   0  14   1        4.52        3.85      1.10 o 
   1  14   1       84.71       88.32      4.50 o 
   2  14   1      109.56      115.32      3.91 o 
   3  14   1       20.06       22.53      2.27 o 
   4  14   1       57.92       61.48      4.71 o 
   5  14   1        0.44        0.92      1.86 o 
   6  14   1        2.52        3.77      1.96 o 
   7  14   1        3.07        0.51      1.89 o 
   8  14   1        0.25       -0.36      2.06 o 
   9  14   1        5.42        8.46      3.20 o 
  -9  15   1        0.38       -0.86      3.30 o 
  -8  15   1        4.58        5.09      4.20 o 
  -7  15   1        2.59        5.41      3.92 o 
  -6  15   1        5.70        4.28      2.13 o 
  -5  15   1       32.18       33.64      3.79 o 
  -4  15   1       27.67       25.07      3.23 o 
  -3  15   1       17.32       18.36      2.28 o 
  -2  15   1        1.69        1.81      1.18 o 
  -1  15   1       85.14       82.38      3.28 o 
   0  15   1       51.75       53.70      3.74 o 
   1  15   1       24.20       27.16      2.84 o 
   2  15   1       17.02       21.40      2.24 o 
   3  15   1        5.69        5.35      1.73 o 
   4  15   1       85.30       82.35      5.13 o 
   5  15   1       41.04       36.49      4.00 o 
   6  15   1        3.88        6.15      4.02 o 
   7  15   1        0.27       -0.08      1.88 o 
   8  15   1       10.71        8.90      3.68 o 
   9  15   1       20.64       19.69      6.90 o 
  -9  16   1        0.02        1.03      4.35 o 
  -8  16   1        0.01        0.48      2.36 o 
  -7  16   1        2.96        1.19      2.02 o 
  -6  16   1       12.21       14.02      2.84 o 
  -5  16   1        0.04        0.82      1.88 o 
  -4  16   1       23.15       20.49      3.57 o 
  -3  16   1       43.59       54.38      5.20 o 
  -2  16   1        8.22        8.56      1.70 o 
  -1  16   1       77.04       79.18      3.39 o 
   0  16   1        4.73        2.03      1.49 o 
   1  16   1       19.51       20.15      3.48 o 
   2  16   1       58.43       58.63      3.52 o 
   3  16   1        9.58       10.59      3.18 o 
   4  16   1        0.89        0.30      1.88 o 
   5  16   1       18.41       17.59      3.72 o 
   6  16   1        8.84       10.96      2.71 o 
   7  16   1        0.46       -1.72      1.97 o 
   8  16   1        0.13        0.94      2.54 o 
  -8  17   1        9.53        2.60      3.22 o 
  -7  17   1        6.67        3.53      2.46 o 
  -6  17   1       87.72       86.97      5.81 o 
  -5  17   1       90.42       90.77      5.89 o 
  -4  17   1       48.42       48.95      4.55 o 
  -3  17   1       80.51       86.02      4.93 o 
  -2  17   1       15.13       14.71      2.63 o 
  -1  17   1       20.61       24.65      2.93 o 
   0  17   1       38.08       42.74      3.68 o 
   1  17   1       12.86       11.22      2.25 o 
   2  17   1        3.06        1.79      1.74 o 
   3  17   1        6.22        6.02      1.83 o 
   4  17   1       97.65       91.07      5.71 o 
   5  17   1        7.56        5.30      4.46 o 
   6  17   1        0.13        0.79      2.35 o 
   7  17   1        9.47       11.63      3.15 o 
   8  17   1        5.04        6.75      3.49 o 
  -8  18   1        1.09        1.78      3.16 o 
  -7  18   1        0.25        5.60      5.96 o 
  -6  18   1       50.71       38.53      4.62 o 
  -5  18   1       24.50       27.44      3.75 o 
  -4  18   1       87.96      101.89      5.73 o 
  -3  18   1       21.66       22.51      2.81 o 
  -2  18   1       15.40       11.66      2.88 o 
  -1  18   1       19.03       12.30      2.53 o 
   0  18   1        0.07        2.02      1.58 o 
   1  18   1       12.17        7.35      2.12 o 
   2  18   1       13.38        7.78      3.27 o 
   3  18   1       19.65       21.25      2.88 o 
   4  18   1        2.04        4.03      2.39 o 
   5  18   1        8.39        9.41      2.79 o 
   6  18   1        1.52        4.32      2.40 o 
   7  18   1        2.11        0.54      2.86 o 
  -7  19   1        0.15       -1.53      2.85 o 
  -6  19   1        1.65        3.22      2.25 o 
  -5  19   1        7.92        6.97      2.63 o 
  -4  19   1      127.40      129.68      9.91 o 
  -3  19   1       78.20       89.02      6.48 o 
  -2  19   1        0.00        1.22      1.89 o 
  -1  19   1        5.63        3.78      2.01 o 
   0  19   1        2.57        3.02      1.92 o 
   1  19   1       20.30       17.34      2.85 o 
   2  19   1        5.66        4.87      2.32 o 
   3  19   1        0.09        2.99      2.34 o 
   4  19   1       19.45       20.00      3.49 o 
   5  19   1        2.98        4.36      2.50 o 
   6  19   1        0.02        2.49      2.88 o 
   7  19   1        3.78        5.12      3.47 o 
  -7  20   1        1.30        1.39      2.99 o 
  -6  20   1       14.25       14.64      8.07 o 
  -5  20   1       14.01       18.43      4.69 o 
  -4  20   1      100.95      104.29      9.04 o 
  -3  20   1      106.73      109.47      6.94 o 
  -2  20   1        0.25        3.70      2.23 o 
  -1  20   1        5.42        5.09      2.31 o 
   0  20   1       31.97       32.89      3.79 o 
   1  20   1       88.59       86.39      6.29 o 
   2  20   1       38.89       44.33      4.82 o 
   3  20   1        0.40        2.61      2.38 o 
   4  20   1       13.35       13.78      3.19 o 
   5  20   1        0.17       -0.72      2.13 o 
   6  20   1        4.77        6.31      3.53 o 
  -6  21   1        9.40       11.07      5.50 o 
  -5  21   1        6.59        3.44      4.28 o 
  -4  21   1        3.18        4.62      3.53 o 
  -3  21   1        0.04       -2.05      2.05 o 
  -2  21   1        1.81        2.54      2.37 o 
  -1  21   1       12.23        8.20      4.30 o 
   0  21   1        3.83        5.86      2.29 o 
   1  21   1       35.65       31.43      5.73 o 
   2  21   1       61.64       69.40     14.11 o 
   3  21   1        2.44        3.81      2.53 o 
   4  21   1        0.19       -1.03      2.91 o 
   5  21   1        0.32        2.90      4.46 o 
  -5  22   1        2.95        1.57      4.36 o 
  -4  22   1        0.54        0.85      3.24 o 
  -3  22   1        5.24        7.06      3.15 o 
  -2  22   1        0.38       -0.71      2.24 o 
  -1  22   1        2.08        3.95      2.69 o 
   0  22   1        0.16        1.11      2.08 o 
   1  22   1        5.77        9.16      3.13 o 
   2  22   1       12.98       11.60      3.25 o 
   3  22   1        2.76        2.27      2.62 o 
   4  22   1        0.06        2.89      3.83 o 
  -4  23   1        1.14        1.98      4.69 o 
  -3  23   1        0.99        4.64      3.24 o 
  -2  23   1       62.64       56.67      6.05 o 
  -1  23   1       49.07       52.57      5.76 o 
   0  23   1        0.89        1.94      4.91 o 
   1  23   1        0.57        0.97      2.56 o 
   2  23   1        0.21       -0.77      2.65 o 
   3  23   1        3.01        0.90      3.03 o 
  -2  24   1       14.78       15.16      4.15 o 
  -1  24   1        1.41        2.47      3.10 o 
   0  24   1        7.21        2.94      3.75 o 
   1  24   1        9.40        5.90      3.23 o 
 -12   0   2        7.57       10.98      3.57 o 
 -11   0   2        4.83        7.57      2.58 o 
 -10   0   2       34.50       26.99      3.29 o 
  -9   0   2       29.02       25.16      3.09 o 
  -8   0   2      209.44      189.36      5.28 o 
  -7   0   2       14.62       17.90      2.07 o 
  -6   0   2      105.80       92.68      3.64 o 
  -5   0   2      148.68      179.30      4.70 o 
  -4   0   2       11.55       21.96      3.07 o 
  -3   0   2      301.25      254.16      7.37 o 
  -2   0   2      577.17      536.79      9.23 o 
  -1   0   2       74.52       84.47      1.70 o 
   0   0   2    12246.02    12737.73    207.93 o 
   1   0   2     6637.98     6608.67     76.14 o 
   2   0   2      365.65      324.57      4.81 o 
   3   0   2      405.82      386.20      5.26 o 
   4   0   2      334.45      371.52      5.39 o 
   5   0   2      459.74      427.15      7.46 o 
   6   0   2        9.51        6.80      1.62 o 
   7   0   2       17.23       22.54      2.34 o 
   8   0   2      949.80     1029.71     22.66 o 
   9   0   2      157.02      161.84      7.41 o 
  10   0   2        0.38        1.19      2.20 o 
  11   0   2        0.00       12.49      4.64 o 
 -12   1   2        2.76        6.19      2.26 o 
 -11   1   2        5.29        4.99      1.74 o 
 -10   1   2        7.90        6.62      1.70 o 
  -9   1   2        3.82        0.16      1.27 o 
  -8   1   2       70.15       66.70      2.59 o 
  -7   1   2       86.67       97.10      2.47 o 
  -6   1   2      142.22      135.77      2.72 o 
  -5   1   2       63.24       86.76      2.25 o 
  -4   1   2     1848.56     1899.11     18.25 o 
  -3   1   2      116.41      118.69      2.57 o 
  -2   1   2      171.00      138.51      1.69 o 
  -1   1   2       92.72       84.38      1.62 o 
   0   1   2     1738.09     1716.45     38.51 o 
   1   1   2     1356.21     1295.32     14.54 o 
   2   1   2       50.95       46.64      1.33 o 
   3   1   2       23.45       31.91      1.14 o 
   4   1   2       60.93       61.94      2.21 o 
   5   1   2       61.78       69.15      1.87 o 
   6   1   2      348.28      349.58      4.92 o 
   7   1   2       21.23       18.50      1.56 o 
   8   1   2      101.12      119.12      3.45 o 
   9   1   2       28.45       31.13      2.44 o 
  10   1   2       22.55       23.30      2.40 o 
  11   1   2        4.58       13.88      5.67 o 
 -12   2   2        0.02        4.42      2.94 o 
 -11   2   2        0.46        1.76      1.48 o 
 -10   2   2        8.05        5.53      1.80 o 
  -9   2   2      140.26      130.65      3.76 o 
  -8   2   2      158.89      148.20      3.73 o 
  -7   2   2       23.81       24.68      1.68 o 
  -6   2   2      199.29      203.03      3.34 o 
  -5   2   2       39.81       45.45      1.67 o 
  -4   2   2     1983.29     2024.05     16.94 o 
  -3   2   2      104.66      109.71      2.01 o 
  -2   2   2     3598.89     3364.83     37.15 o 
  -1   2   2       92.48      109.29      3.60 o 
   0   2   2       55.70       46.07      1.49 o 
   1   2   2      322.50      312.53      5.66 o 
   2   2   2       39.10       32.94      1.32 o 
   3   2   2     1237.09     1252.58     13.47 o 
   4   2   2       17.94       18.52      1.17 o 
   5   2   2        0.41       -0.47      0.69 o 
   6   2   2       53.71       57.91      2.22 o 
   7   2   2       86.52       83.90      2.52 o 
   8   2   2      318.41      333.08      5.71 o 
   9   2   2       29.69       30.11      2.60 o 
  10   2   2       10.40        9.16      2.04 o 
  11   2   2        4.03        7.56      2.67 o 
 -12   3   2        0.12        0.25      2.10 o 
 -11   3   2        1.80        2.92      2.26 o 
 -10   3   2       24.80       25.30      2.23 o 
  -9   3   2       46.30       41.45      2.52 o 
  -8   3   2        5.57        5.17      1.39 o 
  -7   3   2        9.93       16.00      1.59 o 
  -6   3   2      123.64      112.76      2.82 o 
  -5   3   2     1167.76     1192.59     11.58 o 
  -4   3   2     1438.37     1580.14     13.44 o 
  -3   3   2        6.67        7.73      1.05 o 
  -2   3   2       66.62       48.54      1.17 o 
  -1   3   2      459.87      492.13     14.91 o 
   0   3   2      367.98      360.21     10.21 o 
   1   3   2     2330.29     2428.73     31.20 o 
   2   3   2      132.60      143.19      2.91 o 
   3   3   2     1564.69     1582.79     16.68 o 
   4   3   2      167.96      182.81      2.89 o 
   5   3   2        1.62        0.40      0.69 o 
   6   3   2        3.63        0.88      0.87 o 
   7   3   2        0.59        0.99      1.09 o 
   8   3   2       42.58       47.55      2.81 o 
   9   3   2        1.98        1.26      1.47 o 
  10   3   2        2.45        3.25      1.86 o 
  11   3   2        0.04        3.46      3.21 o 
 -12   4   2        0.01        2.49      6.21 o 
 -11   4   2       10.64        7.96      2.13 o 
 -10   4   2        0.35        0.97      1.56 o 
  -9   4   2        0.20        3.21      2.21 o 
  -8   4   2       43.50       37.97      2.27 o 
  -7   4   2       67.57       66.93      2.61 o 
  -6   4   2        0.82        0.17      0.82 o 
  -5   4   2       86.60       87.97      1.67 o 
  -4   4   2       92.71      110.79      3.51 o 
  -3   4   2        3.15        4.84      0.95 o 
  -2   4   2       50.98       48.65      2.13 o 
  -1   4   2        0.86        0.58      0.89 o 
   0   4   2        1.10        1.45      0.91 o 
   1   4   2       45.62       32.34      1.57 o 
   2   4   2        0.00        0.32      0.99 o 
   3   4   2      306.51      346.68      5.89 o 
   4   4   2      147.27      135.90      2.66 o 
   5   4   2      105.22      106.78      2.32 o 
   6   4   2      119.91      113.83      2.96 o 
   7   4   2        5.93        5.53      1.32 o 
   8   4   2        0.01        0.34      1.18 o 
   9   4   2       63.81       75.72      3.54 o 
  10   4   2       41.85       38.84      3.09 o 
  11   4   2        6.14        7.82      3.10 o 
 -12   5   2        2.18       -3.48      9.82 o 
 -11   5   2        7.74        6.26      2.41 o 
 -10   5   2        3.09        1.89      1.67 o 
  -9   5   2        0.29        1.74      1.22 o 
  -8   5   2       19.98       22.96      1.84 o 
  -7   5   2       52.74       48.88      2.18 o 
  -6   5   2       28.40       30.14      1.59 o 
  -5   5   2        0.85        2.51      0.79 o 
  -4   5   2      242.93      228.34      4.09 o 
  -3   5   2       50.16       44.21      1.59 o 
  -2   5   2        9.58       12.55      1.77 o 
  -1   5   2      284.65      297.91      4.82 o 
   0   5   2       78.87       77.09      2.11 o 
   1   5   2     1927.82     1917.41     24.12 o 
   2   5   2      160.82      204.31      3.24 o 
   3   5   2      277.06      302.24      4.83 o 
   4   5   2      434.09      410.49      6.17 o 
   5   5   2       44.73       47.55      2.02 o 
   6   5   2       11.63       12.79      1.36 o 
   7   5   2      180.95      175.07      3.97 o 
   8   5   2        5.94        4.48      1.59 o 
   9   5   2      145.54      157.57      4.52 o 
  10   5   2       63.80       59.51      3.75 o 
  11   5   2       10.90       13.01      3.51 o 
 -11   6   2       62.20       60.63      6.65 o 
 -10   6   2        6.74        8.40      2.49 o 
  -9   6   2        2.45        3.07      1.51 o 
  -8   6   2      300.28      270.32      6.06 o 
  -7   6   2      100.07       71.98      3.66 o 
  -6   6   2        0.00        0.18      1.28 o 
  -5   6   2        1.55        2.89      1.07 o 
  -4   6   2      153.26      150.74      5.61 o 
  -3   6   2       18.20       34.59      1.59 o 
  -2   6   2       90.44       97.12      2.84 o 
  -1   6   2      120.10      124.94      3.69 o 
   0   6   2      319.50      333.33      5.27 o 
   1   6   2      133.26      146.86      2.79 o 
   2   6   2      931.90     1036.41     11.56 o 
   3   6   2       14.19        5.60      0.96 o 
   4   6   2       46.41       53.03      2.05 o 
   5   6   2      152.60      169.74      3.57 o 
   6   6   2      179.14      186.99      3.91 o 
   7   6   2      367.88      369.36      6.83 o 
   8   6   2        3.96        0.94      1.48 o 
   9   6   2       26.19       25.92      2.55 o 
  10   6   2        9.99        4.31      3.46 o 
  11   6   2        1.20        1.51      4.24 o 
 -11   7   2        8.13        6.00      3.23 o 
 -10   7   2        3.44        3.16      2.37 o 
  -9   7   2        0.18        0.68      1.75 o 
  -8   7   2      159.25      142.19      4.39 o 
  -7   7   2      121.26      117.75      3.74 o 
  -6   7   2        0.17       -0.99      0.99 o 
  -5   7   2        3.68        0.79      1.03 o 
  -4   7   2      293.59      295.63      4.77 o 
  -3   7   2     2410.22     2336.40     31.54 o 
  -2   7   2       50.33       77.58      2.67 o 
  -1   7   2      682.18      700.06      9.62 o 
   0   7   2       83.94       83.52      2.19 o 
   1   7   2      141.34      155.30      5.56 o 
   2   7   2      574.43      669.76     10.32 o 
   3   7   2      600.31      600.08      7.11 o 
   4   7   2       23.28       20.09      1.54 o 
   5   7   2       43.80       39.86      5.56 o 
   6   7   2      246.47      238.60      5.84 o 
   7   7   2       72.76       69.02      3.67 o 
   8   7   2        9.50        6.20      3.99 o 
   9   7   2        0.11       -1.15      1.50 o 
  10   7   2       17.90       22.74      2.83 o 
 -11   8   2        5.03       10.06      3.83 o 
 -10   8   2        2.23        2.75      2.05 o 
  -9   8   2        1.15        1.81      1.78 o 
  -8   8   2      167.57      165.56      5.55 o 
  -7   8   2      272.23      250.70      6.45 o 
  -6   8   2        7.45        6.87      1.62 o 
  -5   8   2       38.21       42.63      2.47 o 
  -4   8   2       55.45       53.63      2.03 o 
  -3   8   2       10.97       12.38      1.51 o 
  -2   8   2      137.51      153.47      3.28 o 
  -1   8   2      126.18      111.66      2.72 o 
   0   8   2      166.27      160.02      3.23 o 
   1   8   2      887.00      938.49     15.69 o 
   2   8   2     4379.21     4454.55     51.17 o 
   3   8   2        8.36       12.35      1.25 o 
   4   8   2      100.53      101.39      2.72 o 
   5   8   2        0.33       -0.90      0.90 o 
   6   8   2      157.56      159.30      4.69 o 
   7   8   2       12.00        5.68      1.76 o 
   8   8   2       29.07       35.00      3.03 o 
   9   8   2        0.09        0.70      1.65 o 
  10   8   2       14.84       18.75      5.00 o 
 -11   9   2       28.92       23.78      7.34 o 
 -10   9   2       13.92       15.78      3.93 o 
  -9   9   2        1.09        1.36      1.82 o 
  -8   9   2       67.42       76.48      4.19 o 
  -7   9   2       41.39       38.04      3.87 o 
  -6   9   2        2.79        3.60      1.87 o 
  -5   9   2       53.04       56.62      3.19 o 
  -4   9   2       11.17       12.00      1.31 o 
  -3   9   2      836.94      866.35     21.65 o 
  -2   9   2      194.60      182.58      3.76 o 
  -1   9   2        1.02        3.56      0.90 o 
   0   9   2      338.31      321.73      7.04 o 
   1   9   2      195.74      182.56      3.62 o 
   2   9   2     3632.17     3585.31     42.01 o 
   3   9   2     1566.80     1641.51     24.26 o 
   4   9   2       23.10       21.18      1.45 o 
   5   9   2        9.49        6.79      1.41 o 
   6   9   2        3.99        3.11      1.38 o 
   7   9   2        2.48        4.01      1.56 o 
   8   9   2       22.23       21.33      2.44 o 
   9   9   2        6.14        3.59      2.61 o 
  10   9   2       45.23       42.51      7.70 o 
 -11  10   2        5.29        7.31      5.26 o 
 -10  10   2        5.20        6.79      2.28 o 
  -9  10   2       22.17       21.70      2.90 o 
  -8  10   2        0.01       -1.54      1.54 o 
  -7  10   2       43.01       35.26      3.83 o 
  -6  10   2        0.72        0.17      1.09 o 
  -5  10   2      168.34      158.88      4.61 o 
  -4  10   2      376.23      374.93      5.92 o 
  -3  10   2       11.25       10.70      1.50 o 
  -2  10   2        3.53        2.14      0.88 o 
  -1  10   2        0.94        1.57      0.75 o 
   0  10   2       10.55       11.81      1.25 o 
   1  10   2       68.81       76.15      2.21 o 
   2  10   2      321.28      323.98      6.36 o 
   3  10   2      245.56      247.02      7.24 o 
   4  10   2      138.53      132.86      5.33 o 
   5  10   2      191.43      185.84      6.66 o 
   6  10   2       12.31        8.35      2.32 o 
   7  10   2       43.06       44.08      4.33 o 
   8  10   2        0.29       -1.44      1.89 o 
   9  10   2        0.00        3.67      2.38 o 
  10  10   2        0.97        5.24      4.53 o 
 -10  11   2       12.24       17.60      3.10 o 
  -9  11   2        0.81        1.06      1.81 o 
  -8  11   2        0.05       -3.25      4.02 o 
  -7  11   2        4.59        4.08      1.99 o 
  -6  11   2        0.13       -1.72      3.14 o 
  -5  11   2      147.70      147.93      4.48 o 
  -4  11   2       50.32       49.91      2.31 o 
  -3  11   2      110.12       90.24      3.14 o 
  -2  11   2       76.17       73.19      2.64 o 
  -1  11   2      181.38      190.85      4.40 o 
   0  11   2      343.82      379.98      6.11 o 
   1  11   2       15.80       17.80      1.96 o 
   2  11   2       16.68       19.71      2.44 o 
   3  11   2       49.45       63.19      3.52 o 
   4  11   2        0.59        1.56      1.58 o 
   5  11   2       31.99       27.08      3.38 o 
   6  11   2       12.83        9.31      2.55 o 
   7  11   2        2.10        1.59      2.84 o 
   8  11   2        9.09        9.90      2.78 o 
   9  11   2        0.01       -2.51      3.22 o 
  10  11   2        2.35        1.37      4.04 o 
 -10  12   2       46.01       58.87      4.79 o 
  -9  12   2       20.95       22.65      3.44 o 
  -8  12   2        6.05        3.09      2.20 o 
  -7  12   2       47.32       49.89      4.75 o 
  -6  12   2       37.91       35.83      3.91 o 
  -5  12   2       65.19       72.99      4.86 o 
  -4  12   2      377.71      375.25      6.97 o 
  -3  12   2       68.81       67.85      2.75 o 
  -2  12   2      159.33      167.67      4.03 o 
  -1  12   2        0.50        2.84      1.01 o 
   0  12   2      358.63      368.18      6.15 o 
   1  12   2       91.90      102.63      4.32 o 
   2  12   2       52.60       51.72      3.56 o 
   3  12   2       11.54       11.93      2.41 o 
   4  12   2      158.43      144.22      5.93 o 
   5  12   2        0.48       -0.09      1.54 o 
   6  12   2        2.54        4.08      2.04 o 
   7  12   2        1.33        1.96      1.88 o 
   8  12   2        0.05       -0.18      2.35 o 
   9  12   2        4.76        6.92      3.42 o 
 -10  13   2        0.18       -2.09      6.04 o 
  -9  13   2       19.26       14.77      3.50 o 
  -8  13   2       17.35       17.79      3.31 o 
  -7  13   2        3.89        3.35      2.09 o 
  -6  13   2        0.38        1.59      1.85 o 
  -5  13   2       54.37       66.29      4.92 o 
  -4  13   2        1.84        3.06      1.84 o 
  -3  13   2      119.70      128.90      3.69 o 
  -2  13   2       66.47       66.04      2.86 o 
  -1  13   2        4.42        8.80      1.34 o 
   0  13   2      120.25      126.19      3.41 o 
   1  13   2      146.58      143.99      6.04 o 
   2  13   2      228.37      229.92      6.40 o 
   3  13   2      751.98      735.01     15.27 o 
   4  13   2      370.39      380.52     11.93 o 
   5  13   2       13.16       12.85      2.84 o 
   6  13   2        7.57        4.48      2.12 o 
   7  13   2        2.65        5.38      2.37 o 
   8  13   2        1.43        0.40      2.08 o 
   9  13   2        0.43       -2.57      4.69 o 
 -10  14   2       10.50       17.25      6.68 o 
  -9  14   2       65.99       67.57      6.26 o 
  -8  14   2        1.47        2.81      2.20 o 
  -7  14   2       22.90       17.10      3.06 o 
  -6  14   2       25.11       25.78      3.45 o 
  -5  14   2      368.34      367.04     10.21 o 
  -4  14   2       97.18       90.74      4.85 o 
  -3  14   2        4.88        5.33      1.43 o 
  -2  14   2      165.76      165.47      4.55 o 
  -1  14   2        7.50       10.54      1.58 o 
   0  14   2       28.26       34.95      3.04 o 
   1  14   2        4.52       -0.76      1.30 o 
   2  14   2        3.51        2.44      1.67 o 
   3  14   2     1051.70     1009.73     19.62 o 
   4  14   2      292.19      290.51      8.96 o 
   5  14   2        0.29        3.35      1.88 o 
   6  14   2       26.74       29.36      3.87 o 
   7  14   2        1.72        8.45      2.68 o 
   8  14   2       29.59       35.36      4.69 o 
   9  14   2        7.56        4.81      4.97 o 
  -9  15   2       24.52       21.88      4.25 o 
  -8  15   2        1.65        5.16      3.51 o 
  -7  15   2        0.33       -0.61      2.37 o 
  -6  15   2        0.20        2.13      2.87 o 
  -5  15   2       96.34      101.13      5.45 o 
  -4  15   2        4.56        4.69      1.82 o 
  -3  15   2       95.37      101.00      4.21 o 
  -2  15   2        1.12        2.41      1.24 o 
  -1  15   2       43.44       42.80      2.80 o 
   0  15   2        1.49        1.23      1.41 o 
   1  15   2        6.48        8.90      2.09 o 
   2  15   2       29.36       28.05      3.03 o 
   3  15   2       23.98       28.43      5.59 o 
   4  15   2       78.85       80.23      5.65 o 
   5  15   2       32.93       27.91      4.41 o 
   6  15   2       11.21       15.17      3.19 o 
   7  15   2        2.23        2.81      2.35 o 
   8  15   2        3.07       -0.59      2.60 o 
  -9  16   2       14.00       24.95      7.44 o 
  -8  16   2       20.16       25.77      9.22 o 
  -7  16   2        9.22       10.42      2.81 o 
  -6  16   2       27.08       26.07      4.46 o 
  -5  16   2       43.39       39.75      7.07 o 
  -4  16   2       24.66       28.89      6.60 o 
  -3  16   2       15.83       19.35      2.78 o 
  -2  16   2      119.91      119.47      4.13 o 
  -1  16   2       27.44       25.46      2.84 o 
   0  16   2       97.25       96.35      4.55 o 
   1  16   2       96.58      106.22      4.82 o 
   2  16   2        0.27       -1.40      1.40 o 
   3  16   2        3.98        3.67      3.42 o 
   4  16   2        0.64        1.61      2.80 o 
   5  16   2       33.57       40.57      5.05 o 
   6  16   2        8.11        7.56      2.68 o 
   7  16   2        1.58        0.48      2.35 o 
   8  16   2       32.01       17.70      6.53 o 
  -8  17   2        6.46        4.60      3.25 o 
  -7  17   2        0.15        3.32      2.53 o 
  -6  17   2        5.72        4.76      2.22 o 
  -5  17   2       42.13       41.19      4.31 o 
  -4  17   2      115.34      121.10      5.85 o 
  -3  17   2        0.01        1.72      1.37 o 
  -2  17   2        0.86        1.89      1.58 o 
  -1  17   2        0.02       -1.46      1.46 o 
   0  17   2        9.86        8.54      2.26 o 
   1  17   2        2.57        1.18      1.70 o 
   2  17   2        0.79        1.62      1.70 o 
   3  17   2       47.03       48.83      8.91 o 
   4  17   2        8.13        5.64      3.19 o 
   5  17   2       12.19        8.46      2.62 o 
   6  17   2       21.20       25.17      5.57 o 
   7  17   2        0.11       -2.38      2.38 o 
  -8  18   2        0.00        3.20      3.31 o 
  -7  18   2        9.26        9.88      2.68 o 
  -6  18   2        5.00        2.54      2.13 o 
  -5  18   2      104.48      102.43      5.91 o 
  -4  18   2      196.70      212.43     12.63 o 
  -3  18   2       17.97       11.55      2.82 o 
  -2  18   2        2.32        3.28      2.10 o 
  -1  18   2        8.97        9.25      2.40 o 
   0  18   2       11.07       10.69      2.42 o 
   1  18   2       24.51       28.00      3.36 o 
   2  18   2       75.80       74.60      5.76 o 
   3  18   2       44.08       46.15      6.71 o 
   4  18   2        2.64        1.03      2.89 o 
   5  18   2       19.19        9.07      4.62 o 
   6  18   2       11.84       11.40      3.30 o 
   7  18   2        1.91        1.16      3.08 o 
  -7  19   2        0.18        0.65      2.55 o 
  -6  19   2        5.26        3.56      2.20 o 
  -5  19   2        1.46        5.52      2.44 o 
  -4  19   2       41.87       41.60      7.54 o 
  -3  19   2       71.34       73.56      6.05 o 
  -2  19   2        0.11        2.87      1.97 o 
  -1  19   2       23.12       25.04      3.26 o 
   0  19   2        5.49        7.02      2.32 o 
   1  19   2       11.27        7.76      2.83 o 
   2  19   2       39.72       41.67      4.65 o 
   3  19   2        4.64        0.39      4.12 o 
   4  19   2       16.36       11.11      4.09 o 
   5  19   2       46.92       34.68      8.84 o 
   6  19   2        4.16        8.26      3.41 o 
  -7  20   2        6.80       11.56      3.90 o 
  -6  20   2        0.34        3.09      4.06 o 
  -5  20   2       23.75       25.17      5.14 o 
  -4  20   2        5.97        7.67      3.73 o 
  -3  20   2        9.44        3.14      2.45 o 
  -2  20   2       21.82       24.54      3.93 o 
  -1  20   2       16.64       17.15      3.45 o 
   0  20   2        3.74        4.17      2.13 o 
   1  20   2        3.87        1.31      2.12 o 
   2  20   2        1.02        0.96      2.11 o 
   3  20   2       10.32        2.93      2.47 o 
   4  20   2        0.29       -1.23      3.41 o 
   5  20   2        0.06        0.23      3.64 o 
   6  20   2       15.20       19.89      7.05 o 
  -6  21   2        2.59       -0.05      4.32 o 
  -5  21   2        3.85        3.26      3.90 o 
  -4  21   2        4.41        6.69      4.37 o 
  -3  21   2        4.62        3.85      2.55 o 
  -2  21   2        7.32        8.16      2.84 o 
  -1  21   2        3.38        3.10      2.37 o 
   0  21   2        0.62        3.63      2.31 o 
   1  21   2        7.72        8.76      2.90 o 
   2  21   2       22.44       32.62      4.46 o 
   3  21   2        1.84        0.59      3.01 o 
   4  21   2        0.27        3.53      3.39 o 
   5  21   2        5.40        0.14      4.62 o 
  -5  22   2        3.65        7.37      5.14 o 
  -4  22   2        2.28        0.38      3.87 o 
  -3  22   2       17.41       14.31      3.52 o 
  -2  22   2       22.78       23.94      4.19 o 
  -1  22   2        4.93        4.16      2.94 o 
   0  22   2        9.88        3.78      2.67 o 
   1  22   2       32.93       29.77      4.38 o 
   2  22   2       30.24       32.52      5.88 o 
   3  22   2        9.60        6.45      3.80 o 
   4  22   2        1.40        1.18      4.56 o 
  -3  23   2      163.30      170.16     14.22 o 
  -2  23   2       40.89       43.25      5.48 o 
  -1  23   2        7.98       11.18      3.54 o 
   0  23   2        9.86        9.55      4.08 o 
   1  23   2       23.89       14.41      5.52 o 
   2  23   2       11.18        5.49      3.13 o 
   3  23   2        0.05       -0.25      4.45 o 
  -1  24   2        0.04       -1.30      3.32 o 
   0  24   2        0.68       -0.73      3.49 o 
 -12   1   3        0.13        2.42      2.25 o 
 -11   1   3        3.63        5.76      1.89 o 
 -10   1   3       47.04       38.27      2.69 o 
  -9   1   3       69.13       57.58      2.96 o 
  -8   1   3       31.46       26.12      1.97 o 
  -7   1   3       10.37       10.75      1.41 o 
  -6   1   3       22.72       31.69      1.77 o 
  -5   1   3        0.77        1.01      0.90 o 
  -4   1   3       31.89       39.72      1.69 o 
  -3   1   3      162.16      162.97      2.40 o 
  -2   1   3        0.00        0.01      0.38 o 
  -1   1   3      117.44      128.85      3.17 o 
   0   1   3      895.50      966.07     19.33 o 
   1   1   3       72.07       76.71      1.41 o 
   2   1   3     1131.06     1108.40     10.84 o 
   3   1   3       73.84       96.37      2.01 o 
   4   1   3       64.38       64.74      2.19 o 
   5   1   3      149.26      137.09      3.03 o 
   6   1   3       11.03       12.78      1.29 o 
   7   1   3       97.77      103.48      2.87 o 
   8   1   3       93.16      102.27      3.25 o 
   9   1   3        3.05        5.48      1.58 o 
  10   1   3        0.28        5.04      2.89 o 
 -12   2   3        1.99        6.00      2.52 o 
 -11   2   3        0.52        1.87      1.61 o 
 -10   2   3       49.57       55.82      3.02 o 
  -9   2   3        2.56        0.42      1.30 o 
  -8   2   3       88.24       90.80      3.13 o 
  -7   2   3      447.19      398.39      5.89 o 
  -6   2   3       24.98       31.15      1.75 o 
  -5   2   3        2.69        3.39      0.88 o 
  -4   2   3       71.62       76.53      2.42 o 
  -3   2   3      179.83      150.63      2.79 o 
  -2   2   3      861.28      928.57     11.57 o 
  -1   2   3     1955.37     2025.72     39.30 o 
   0   2   3      169.59      153.88      5.69 o 
   1   2   3      692.02      684.26      7.58 o 
   2   2   3        2.32        1.19      0.65 o 
   3   2   3      488.30      581.37      7.94 o 
   4   2   3      696.15      678.69      9.31 o 
   5   2   3      126.80      142.06      3.10 o 
   6   2   3       48.03       49.71      2.31 o 
   7   2   3       22.29       20.37      1.64 o 
   8   2   3      256.23      259.47      5.03 o 
   9   2   3      102.54      104.93      3.87 o 
  10   2   3        0.00        1.67      2.01 o 
 -12   3   3        0.93        4.81      3.76 o 
 -11   3   3        9.94       11.44      1.92 o 
 -10   3   3       15.62       14.98      1.91 o 
  -9   3   3       72.63       66.58      3.01 o 
  -8   3   3       69.10       73.51      4.20 o 
  -7   3   3       44.95       44.47      2.26 o 
  -6   3   3      138.46      147.33      3.06 o 
  -5   3   3        0.00       -0.26      0.76 o 
  -4   3   3      731.94      788.87      9.80 o 
  -3   3   3      336.78      369.50      5.29 o 
  -2   3   3     1715.90     1847.73     27.11 o 
  -1   3   3      171.17      179.50      3.56 o 
   0   3   3      260.77      277.38      6.51 o 
   1   3   3      325.86      344.72      6.00 o 
   2   3   3      122.93      139.69      3.52 o 
   3   3   3     1543.73     1614.10     18.88 o 
   4   3   3      500.08      499.59      6.81 o 
   5   3   3      443.42      433.96      6.08 o 
   6   3   3        9.58        8.08      1.84 o 
   7   3   3      253.73      265.23      4.98 o 
   8   3   3        0.17        0.72      1.43 o 
   9   3   3      103.63      114.84      4.78 o 
  10   3   3        8.76       12.55      2.75 o 
 -12   4   3        4.78       11.99      4.48 o 
 -11   4   3        0.19        1.48      1.85 o 
 -10   4   3       28.93       31.96      4.32 o 
  -9   4   3        0.65        2.80      1.26 o 
  -8   4   3        0.64        0.57      1.27 o 
  -7   4   3       66.94       74.99      2.55 o 
  -6   4   3      398.52      366.72      5.15 o 
  -5   4   3        5.86       11.78      1.58 o 
  -4   4   3        1.83        1.32      0.93 o 
  -3   4   3      550.09      612.64      7.69 o 
  -2   4   3     1759.74     1799.51     24.78 o 
  -1   4   3       48.32       42.52      1.50 o 
   0   4   3      681.78      664.73      9.65 o 
   1   4   3      337.64      352.59      6.20 o 
   2   4   3      311.66      332.97      6.16 o 
   3   4   3      232.80      244.51      4.12 o 
   4   4   3        9.84        9.55      1.18 o 
   5   4   3        1.19       -0.51      0.91 o 
   6   4   3       27.84       25.51      2.03 o 
   7   4   3        1.20        0.75      1.35 o 
   8   4   3        4.31        3.40      1.59 o 
   9   4   3       74.39       85.79      4.00 o 
  10   4   3       33.98       43.11      4.01 o 
 -11   5   3       25.78       29.15     11.73 o 
 -10   5   3       33.02       40.15      3.43 o 
  -9   5   3       51.39       41.32      3.08 o 
  -8   5   3        1.31       -1.56      1.56 o 
  -7   5   3      245.05      222.46      6.65 o 
  -6   5   3        9.89       13.72      1.97 o 
  -5   5   3        0.00        1.53      1.11 o 
  -4   5   3       10.54       15.12      1.62 o 
  -3   5   3     1689.62     1661.24     19.65 o 
  -2   5   3      263.07      299.14      6.27 o 
  -1   5   3        1.00        1.27      0.77 o 
   0   5   3      201.12      242.58      3.91 o 
   1   5   3       50.57       57.11      2.56 o 
   2   5   3        4.03        0.08      1.19 o 
   3   5   3      133.53      145.80      3.94 o 
   4   5   3      463.14      462.83      6.14 o 
   5   5   3        4.24        5.19      1.14 o 
   6   5   3       64.25       61.03      2.78 o 
   7   5   3        0.63       -0.15      1.29 o 
   8   5   3        3.09        2.59      1.60 o 
   9   5   3      123.09      137.42      4.42 o 
  10   5   3       10.39        7.43      3.29 o 
 -11   6   3        0.07        1.09      2.63 o 
 -10   6   3        5.85        3.47      2.39 o 
  -9   6   3       21.67       22.81      3.40 o 
  -8   6   3      155.89      144.66      4.61 o 
  -7   6   3        1.08        2.15      1.39 o 
  -6   6   3       89.33       79.39      2.86 o 
  -5   6   3       63.51       66.06      3.07 o 
  -4   6   3      131.42      174.81      7.66 o 
  -3   6   3      632.98      629.93     10.63 o 
  -2   6   3       61.21       55.53      2.55 o 
  -1   6   3      116.35      124.16      3.35 o 
   0   6   3       19.46       20.27      1.28 o 
   1   6   3       54.38       55.88      1.91 o 
   2   6   3        0.16        1.13      0.93 o 
   3   6   3        4.65        8.11      1.38 o 
   4   6   3       13.86       12.43      1.48 o 
   5   6   3        0.01        2.24      3.09 o 
   6   6   3       14.44       15.58      1.97 o 
   7   6   3        6.78        6.09      1.88 o 
   8   6   3       22.35       25.33      2.78 o 
   9   6   3        0.85       -2.65      2.65 o 
  10   6   3       14.21       13.69      3.02 o 
 -11   7   3        0.00        2.87      3.64 o 
 -10   7   3       15.63       10.70      2.53 o 
  -9   7   3        2.97        3.47      2.34 o 
  -8   7   3       25.75       21.42      2.79 o 
  -7   7   3       76.60       71.65      3.36 o 
  -6   7   3       69.11       74.61      3.80 o 
  -5   7   3        4.70        4.23      1.34 o 
  -4   7   3      326.81      324.26      5.16 o 
  -3   7   3      484.71      511.63      9.24 o 
  -2   7   3       28.39       27.99      1.85 o 
  -1   7   3        3.86        3.27      0.86 o 
   0   7   3       65.15       60.94      2.35 o 
   1   7   3      203.57      209.63      3.90 o 
   2   7   3       69.53       94.77      5.63 o 
   3   7   3       37.10       44.45      2.25 o 
   4   7   3      206.46      203.62      4.33 o 
   5   7   3       62.40       58.32      3.03 o 
   6   7   3       23.61       26.27      2.39 o 
   7   7   3        0.98       -1.00      1.40 o 
   8   7   3        0.02       -1.77      2.63 o 
   9   7   3        4.70        4.55      4.55 o 
  10   7   3        7.03        7.81      4.71 o 
 -11   8   3        6.04        9.19      3.58 o 
 -10   8   3       11.74       14.64      2.82 o 
  -9   8   3        6.76        8.26      2.25 o 
  -8   8   3        0.00        3.87      1.78 o 
  -7   8   3       24.54       22.86      2.22 o 
  -6   8   3       16.53       10.06      2.86 o 
  -5   8   3        4.80        8.23      1.48 o 
  -4   8   3      537.53      519.98      8.51 o 
  -3   8   3      909.21      925.27     14.64 o 
  -2   8   3      243.97      262.70      5.18 o 
  -1   8   3        1.51        2.02      1.57 o 
   0   8   3      389.49      391.93      6.96 o 
   1   8   3      433.29      505.96      9.03 o 
   2   8   3        9.80       10.93      1.34 o 
   3   8   3       60.53       61.88      2.53 o 
   4   8   3       27.81       31.72      2.37 o 
   5   8   3       35.03       24.14      2.22 o 
   6   8   3        1.51        0.07      1.37 o 
   7   8   3        0.79       -0.21      1.50 o 
   8   8   3        5.13        4.15      1.98 o 
   9   8   3        0.67       -0.92      1.82 o 
  10   8   3       16.20        8.36      6.71 o 
 -11   9   3        2.14        4.74      4.31 o 
 -10   9   3       30.53       32.09      3.67 o 
  -9   9   3       57.03       55.81      4.24 o 
  -8   9   3      133.42      128.00      5.53 o 
  -7   9   3        0.87       -0.65      1.61 o 
  -6   9   3       24.16       21.38      2.38 o 
  -5   9   3       43.16       28.61      2.35 o 
  -4   9   3       56.57       59.94      2.23 o 
  -3   9   3      541.20      520.12     17.22 o 
  -2   9   3        4.97        5.35      1.61 o 
  -1   9   3        3.44        3.05      0.94 o 
   0   9   3       66.80       82.07      2.55 o 
   1   9   3      659.94      637.81     11.51 o 
   2   9   3      135.51      151.40      4.11 o 
   3   9   3      141.44      130.68      3.50 o 
   4   9   3       17.29       13.92      3.84 o 
   5   9   3       19.85       15.46      1.89 o 
   6   9   3        0.74        1.39      1.41 o 
   7   9   3        9.88        9.80      1.97 o 
   8   9   3        1.01        0.80      2.46 o 
   9   9   3        4.00        5.24      2.53 o 
  10   9   3       31.94       29.58      6.18 o 
 -11  10   3        4.98       14.13      5.69 o 
 -10  10   3        2.87        4.83      2.22 o 
  -9  10   3       79.34       82.48      5.01 o 
  -8  10   3      239.74      243.13      9.80 o 
  -7  10   3       22.68       14.81      2.75 o 
  -6  10   3       25.86       20.22      3.73 o 
  -5  10   3       12.50       15.17      1.92 o 
  -4  10   3       95.19       95.30      3.07 o 
  -3  10   3       13.76        7.34      1.52 o 
  -2  10   3       15.89       21.12      1.75 o 
  -1  10   3       12.93       21.97      1.73 o 
   0  10   3       26.54       36.94      2.06 o 
   1  10   3       87.12       74.77      2.77 o 
   2  10   3       54.71       67.00      5.76 o 
   3  10   3        8.69        2.15      1.41 o 
   4  10   3        0.68        2.54      1.30 o 
   5  10   3        6.41        6.83      1.82 o 
   6  10   3        9.69        9.18      2.59 o 
   7  10   3        9.92       15.15      2.17 o 
   8  10   3       23.71       31.88      4.14 o 
   9  10   3        1.47       -0.86      2.52 o 
 -10  11   3        9.42       11.75      2.85 o 
  -9  11   3       54.43       48.74      4.07 o 
  -8  11   3       43.18       36.83      4.25 o 
  -7  11   3      250.00      248.22      8.58 o 
  -6  11   3      107.21       96.35      5.21 o 
  -5  11   3       10.07        8.99      2.70 o 
  -4  11   3      222.69      209.77      4.59 o 
  -3  11   3       34.65       34.91      2.27 o 
  -2  11   3      106.92      113.84      3.35 o 
  -1  11   3       47.32       50.33      2.35 o 
   0  11   3       40.03       43.07      2.16 o 
   1  11   3        0.91        2.02      0.88 o 
   2  11   3        2.79        1.53      1.22 o 
   3  11   3       39.10       38.50      3.30 o 
   4  11   3      115.41      111.37      6.06 o 
   5  11   3        0.38       -0.72      1.66 o 
   6  11   3       21.34       17.21      3.08 o 
   7  11   3        0.27        1.69      3.48 o 
   8  11   3        1.84        4.30      2.56 o 
   9  11   3       22.16       28.08      5.19 o 
 -10  12   3        7.81       13.80      3.10 o 
  -9  12   3       16.79       19.75      2.99 o 
  -8  12   3        2.38        2.81      2.10 o 
  -7  12   3       82.25       77.27      5.74 o 
  -6  12   3      265.98      226.43      7.88 o 
  -5  12   3       99.79       98.50      4.02 o 
  -4  12   3        2.60        2.21      1.35 o 
  -3  12   3       35.08       37.86      2.45 o 
  -2  12   3      839.80      838.58     11.52 o 
  -1  12   3      119.96      137.28      3.69 o 
   0  12   3       29.52       30.67      2.04 o 
   1  12   3        9.34       12.43      2.08 o 
   2  12   3      201.66      194.30      6.49 o 
   3  12   3      201.51      200.06      7.70 o 
   4  12   3       89.87       87.60      9.27 o 
   5  12   3       87.78       77.47      5.52 o 
   6  12   3       24.78       21.05      4.81 o 
   7  12   3        0.06        1.73      3.56 o 
   8  12   3        0.33       -1.45      2.32 o 
   9  12   3       14.24       10.81      4.64 o 
 -10  13   3        9.77        8.93      4.89 o 
  -9  13   3        1.03        1.92      3.14 o 
  -8  13   3        0.33       -2.60      4.99 o 
  -7  13   3        0.44        2.66      2.01 o 
  -6  13   3        0.30        3.49      2.05 o 
  -5  13   3        0.20        1.08      1.71 o 
  -4  13   3       29.00       28.18      2.67 o 
  -3  13   3       10.72       12.38      1.68 o 
  -2  13   3       53.47       57.17      2.84 o 
  -1  13   3       24.90       27.92      2.13 o 
   0  13   3        2.92        1.57      1.24 o 
   1  13   3        0.74       -0.73      1.30 o 
   2  13   3      106.69       91.29      4.29 o 
   3  13   3      822.81      805.64     19.70 o 
   4  13   3      485.34      491.69     26.14 o 
   5  13   3       13.72        5.12      4.68 o 
   6  13   3        0.11        0.93      2.30 o 
   7  13   3        2.83        1.59      2.81 o 
   8  13   3        3.05        8.25      2.92 o 
   9  13   3       19.49       18.34      6.51 o 
  -9  14   3        5.28        8.54      3.36 o 
  -8  14   3        0.63        3.54      3.77 o 
  -7  14   3        1.10        5.80      3.19 o 
  -6  14   3        9.07        7.11      2.29 o 
  -5  14   3        5.82        5.46      2.00 o 
  -4  14   3       20.66       25.46      2.86 o 
  -3  14   3       12.18       13.13      1.79 o 
  -2  14   3        0.02        0.25      1.12 o 
  -1  14   3        6.63        5.50      1.32 o 
   0  14   3        0.00        0.17      1.31 o 
   1  14   3       71.19       71.72      3.76 o 
   2  14   3        7.90       12.72      2.36 o 
   3  14   3       23.45       21.55      4.65 o 
   4  14   3       27.30       35.95      9.47 o 
   5  14   3       23.86       19.23      8.19 o 
   6  14   3       17.78       19.69      3.53 o 
   7  14   3        4.58        1.12      2.65 o 
   8  14   3        7.18        6.55      5.39 o 
  -9  15   3        3.87        5.84      2.89 o 
  -8  15   3        3.54        6.01      2.92 o 
  -7  15   3        1.24        2.89      2.07 o 
  -6  15   3       10.71        9.95      2.48 o 
  -5  15   3       63.85       62.03      6.15 o 
  -4  15   3      109.95      107.62      4.78 o 
  -3  15   3        0.05        1.99      1.81 o 
  -2  15   3       56.35       57.27      3.03 o 
  -1  15   3        3.58        5.00      1.74 o 
   0  15   3       31.13       32.25      2.95 o 
   1  15   3        0.29       -1.41      1.41 o 
   2  15   3        6.15        9.54      2.21 o 
   3  15   3      176.89      166.02      8.69 o 
   4  15   3       64.23       67.53      8.72 o 
   5  15   3        0.06        0.96      2.72 o 
   6  15   3        0.06       -1.57      2.39 o 
   7  15   3        0.53        1.26      2.50 o 
   8  15   3        2.31        0.73      4.33 o 
  -9  16   3       66.67       76.66     11.34 o 
  -8  16   3        0.38        5.83      3.85 o 
  -7  16   3        1.82       -0.48      1.99 o 
  -6  16   3       44.23       33.90      3.94 o 
  -5  16   3       21.45       21.86      5.05 o 
  -4  16   3        2.90        2.17      1.66 o 
  -3  16   3        0.78        1.11      1.28 o 
  -2  16   3       77.82       77.17      4.38 o 
  -1  16   3       35.62       36.95      3.21 o 
   0  16   3        6.84        5.83      1.97 o 
   1  16   3       14.37       14.83      3.07 o 
   2  16   3       19.46       22.01      3.25 o 
   3  16   3       14.81       12.85      5.27 o 
   4  16   3        0.03       -0.88      2.75 o 
   5  16   3        6.81        6.58      3.49 o 
   6  16   3       21.35       25.07      5.22 o 
   7  16   3       10.22       12.49      5.52 o 
  -8  17   3        1.25        6.83      3.37 o 
  -7  17   3       15.01       13.22      3.13 o 
  -6  17   3        2.49        1.85      1.93 o 
  -5  17   3        4.40        2.45      1.87 o 
  -4  17   3       49.44       49.41      4.53 o 
  -3  17   3        0.09       -0.53      1.80 o 
  -2  17   3        2.73        4.06      1.82 o 
  -1  17   3        1.58       -1.12      1.53 o 
   0  17   3       12.74       17.17      2.74 o 
   1  17   3        6.50        6.71      2.08 o 
   2  17   3       56.74       51.26      4.78 o 
   3  17   3      179.37      159.51      8.99 o 
   4  17   3      181.14      165.71     15.14 o 
   5  17   3       24.32       13.72      8.13 o 
   6  17   3        6.47       10.89      3.90 o 
   7  17   3       35.41       36.10      8.18 o 
  -8  18   3        6.19        8.80      3.61 o 
  -7  18   3        3.61        6.85      2.76 o 
  -6  18   3        0.08        2.41      2.12 o 
  -5  18   3        0.00        1.35      1.90 o 
  -4  18   3       10.29       10.16      3.52 o 
  -3  18   3       88.81       92.29      5.75 o 
  -2  18   3      176.47      176.49      7.54 o 
  -1  18   3        9.62        4.78      2.25 o 
   0  18   3       34.67       34.64      3.62 o 
   1  18   3       19.37       19.38      3.10 o 
   2  18   3       94.98      100.36      8.73 o 
   3  18   3       20.35       17.60      4.24 o 
   4  18   3      128.51      110.66      8.97 o 
   5  18   3      146.46      153.84      9.85 o 
   6  18   3       18.83       16.77      6.00 o 
  -7  19   3        0.00        1.41      2.71 o 
  -6  19   3        0.03        2.15      3.08 o 
  -5  19   3        0.66       -1.02      2.55 o 
  -4  19   3        4.96        5.74      3.50 o 
  -3  19   3        8.07        3.28      2.36 o 
  -2  19   3       48.52       49.16      6.91 o 
  -1  19   3        6.51        5.95      2.91 o 
   0  19   3        0.62        0.56      1.76 o 
   1  19   3        0.64       -0.21      1.97 o 
   2  19   3       11.32       12.48      3.04 o 
   3  19   3       12.52       12.12      4.26 o 
   4  19   3       60.07       46.80      7.96 o 
   5  19   3       44.40       35.88      6.02 o 
   6  19   3        8.50        8.58      5.62 o 
  -6  20   3        0.27        0.66      3.39 o 
  -5  20   3        0.20        0.11      5.43 o 
  -4  20   3        0.70       -2.14      2.56 o 
  -3  20   3       43.28       49.39      5.35 o 
  -2  20   3      116.42      139.23      7.22 o 
  -1  20   3        0.04        0.62      2.18 o 
   0  20   3        0.00       -0.22      1.96 o 
   1  20   3       38.48       45.00      8.72 o 
   2  20   3        0.06        0.34      2.18 o 
   3  20   3        1.29        4.00      3.42 o 
   4  20   3       16.29        8.81      7.02 o 
   5  20   3       18.71       14.73      5.87 o 
  -5  21   3        1.81        2.09      3.50 o 
  -4  21   3       33.77       30.67      5.69 o 
  -3  21   3       55.37       47.97      5.41 o 
  -2  21   3       14.13       13.84      5.25 o 
  -1  21   3       11.23        8.34      3.17 o 
   0  21   3       22.53       20.62      3.33 o 
   1  21   3        4.84       -0.07      2.60 o 
   2  21   3        0.12       -1.49      2.26 o 
   3  21   3        0.42       -0.27      3.38 o 
   4  21   3        1.07        1.62      4.29 o 
  -4  22   3       23.61       24.63      7.07 o 
  -3  22   3       46.52       47.80      5.61 o 
  -2  22   3       55.60       65.25      6.40 o 
  -1  22   3       11.44       16.18      4.26 o 
   0  22   3       13.72       14.71      3.76 o 
   1  22   3       17.43       12.08      3.48 o 
   2  22   3        0.23        0.95      2.70 o 
   3  22   3        1.16       -3.75      3.75 o 
  -3  23   3        7.16        8.02      4.72 o 
  -2  23   3        1.81        1.63      2.83 o 
  -1  23   3        4.98        6.27      3.44 o 
   0  23   3        0.04       -2.65      2.77 o 
   1  23   3        3.32        3.22      3.12 o 
   2  23   3        0.14        1.41      3.07 o 
 -12   0   4        9.16       11.16      3.96 o 
 -11   0   4        0.01        4.91      2.50 o 
 -10   0   4        9.93        9.64      2.41 o 
  -9   0   4       91.16       84.16      4.58 o 
  -8   0   4      472.69      437.33      8.93 o 
  -7   0   4       34.31       33.42      2.80 o 
  -6   0   4     2031.20     1906.82     25.78 o 
  -5   0   4      598.69      563.04     10.80 o 
  -4   0   4      542.14      482.84      9.38 o 
  -3   0   4      241.33      279.08      4.32 o 
  -2   0   4     1226.18     1345.83     16.44 o 
  -1   0   4     3205.75     3486.84     47.76 o 
   0   0   4      123.36      129.54      4.54 o 
   1   0   4     1401.88     1378.67     22.71 o 
   2   0   4       36.45       44.91      2.39 o 
   3   0   4      460.56      486.71      9.21 o 
   4   0   4      368.48      357.26      7.84 o 
   5   0   4      241.74      222.95      6.96 o 
   6   0   4      106.28      110.12      4.68 o 
   7   0   4        5.68        2.31      1.98 o 
   8   0   4        3.87        6.07      2.64 o 
   9   0   4        1.50        4.68      2.75 o 
  10   0   4        3.70       11.48      4.28 o 
 -12   1   4        4.37       10.55      2.86 o 
 -11   1   4        0.20        1.54      1.58 o 
 -10   1   4       26.06       24.41      2.28 o 
  -9   1   4        1.88        2.12      1.42 o 
  -8   1   4      137.38      134.70      3.51 o 
  -7   1   4       27.21       30.20      2.11 o 
  -6   1   4       14.87       23.13      1.72 o 
  -5   1   4       10.16       16.94      1.37 o 
  -4   1   4       89.58       79.77      1.81 o 
  -3   1   4     1150.58     1243.35     11.31 o 
  -2   1   4      548.97      546.70      6.63 o 
  -1   1   4      764.94      835.34      9.86 o 
   0   1   4      294.03      292.51      7.27 o 
   1   1   4      190.85      193.43      3.46 o 
   2   1   4      119.35      136.88      2.26 o 
   3   1   4      176.98      187.64      3.72 o 
   4   1   4      286.89      307.79      5.07 o 
   5   1   4       31.00       31.88      2.07 o 
   6   1   4       46.28       49.63      2.78 o 
   7   1   4       15.66       20.54      2.06 o 
   8   1   4       23.60       24.05      3.42 o 
   9   1   4        3.16        8.78      2.12 o 
  10   1   4        0.38       12.16      3.13 o 
 -12   2   4        4.95        9.70      3.31 o 
 -11   2   4        6.17        6.16      2.02 o 
 -10   2   4        4.33        5.28      1.56 o 
  -9   2   4       47.60       42.70      2.59 o 
  -8   2   4        6.40        8.12      1.55 o 
  -7   2   4      109.28      107.17      2.96 o 
  -6   2   4       80.84       67.68      2.37 o 
  -5   2   4       89.83       79.79      1.88 o 
  -4   2   4       29.38       32.28      1.90 o 
  -3   2   4      252.65      291.97      4.26 o 
  -2   2   4      120.31      112.26      2.38 o 
  -1   2   4     1077.64     1196.36     35.37 o 
   0   2   4       46.27       42.04      1.51 o 
   1   2   4      325.28      304.00      4.70 o 
   2   2   4       20.66       24.04      1.28 o 
   3   2   4       68.89       70.21      2.17 o 
   4   2   4      227.25      243.52      4.55 o 
   5   2   4       41.49       41.84      2.31 o 
   6   2   4        1.71        1.28      1.32 o 
   7   2   4        5.75        4.86      1.63 o 
   8   2   4       48.45       52.49      5.36 o 
   9   2   4       34.43       39.78      4.07 o 
  10   2   4        0.23        3.48      3.99 o 
 -11   3   4        4.39        3.01      2.07 o 
 -10   3   4        7.10       10.17      3.50 o 
  -9   3   4       19.72       14.55      2.09 o 
  -8   3   4        0.09       -1.17      1.17 o 
  -7   3   4        0.50       -1.03      1.03 o 
  -6   3   4      134.85      122.97      3.52 o 
  -5   3   4       70.84       68.29      3.43 o 
  -4   3   4       66.89       72.10      2.62 o 
  -3   3   4        4.71        2.04      0.84 o 
  -2   3   4      247.37      234.03      3.84 o 
  -1   3   4       87.33      109.69      6.14 o 
   0   3   4       20.09       28.30      2.27 o 
   1   3   4       46.04       43.48      2.24 o 
   2   3   4      137.83      157.29      3.27 o 
   3   3   4      136.09      148.40      3.41 o 
   4   3   4        4.04        2.18      1.01 o 
   5   3   4        0.01        1.55      1.12 o 
   6   3   4       33.78       32.82      2.28 o 
   7   3   4        3.95        1.25      1.51 o 
   8   3   4        6.25        2.78      2.05 o 
   9   3   4       21.78       25.64      2.99 o 
  10   3   4        2.43        7.03      4.51 o 
 -11   4   4        0.90        4.15      3.69 o 
 -10   4   4        1.13        4.47      1.87 o 
  -9   4   4       87.84       89.57      3.94 o 
  -8   4   4        2.86        7.24      2.49 o 
  -7   4   4        8.33       11.51      1.98 o 
  -6   4   4       26.01       25.22      2.08 o 
  -5   4   4       57.57       50.08      2.49 o 
  -4   4   4        3.79       12.30      1.39 o 
  -3   4   4       13.42       15.20      1.58 o 
  -2   4   4      364.58      389.71      5.88 o 
  -1   4   4      201.58      233.57      7.08 o 
   0   4   4       16.18       24.44      1.29 o 
   1   4   4      438.10      458.39      7.96 o 
   2   4   4      302.35      320.40      6.34 o 
   3   4   4       42.83       43.57      1.96 o 
   4   4   4       13.16       14.86      1.63 o 
   5   4   4       32.48       37.20      2.42 o 
   6   4   4       16.99       19.78      2.57 o 
   7   4   4        1.98        0.28      1.41 o 
   8   4   4       18.77       20.64      2.42 o 
   9   4   4       12.11       13.37      4.26 o 
  10   4   4        0.45       12.35      4.63 o 
 -11   5   4        1.23        3.74      2.86 o 
 -10   5   4       21.14       26.55      2.95 o 
  -9   5   4        4.04        7.45      1.83 o 
  -8   5   4      454.15      408.96      7.95 o 
  -7   5   4      479.09      468.52      8.77 o 
  -6   5   4        0.24       -1.14      1.14 o 
  -5   5   4       71.67       82.25      3.40 o 
  -4   5   4      151.06      125.79      3.14 o 
  -3   5   4      713.57      778.88     11.29 o 
  -2   5   4      387.27      505.64     11.91 o 
  -1   5   4        3.07        4.54      0.79 o 
   0   5   4       42.36       47.47      1.76 o 
   1   5   4        0.02       -0.53      0.71 o 
   2   5   4      250.08      273.27      5.81 o 
   3   5   4       29.17       31.83      3.11 o 
   4   5   4        7.90        5.30      1.61 o 
   5   5   4      109.63      100.89      4.06 o 
   6   5   4       27.27       26.83      2.86 o 
   7   5   4        3.88        5.89      1.70 o 
   8   5   4        0.27       -0.45      1.70 o 
   9   5   4        2.48        6.15      2.21 o 
  10   5   4        0.14       12.30      5.57 o 
 -11   6   4        0.87        4.16      3.46 o 
 -10   6   4        0.46        7.51      2.42 o 
  -9   6   4        8.99       12.51      2.11 o 
  -8   6   4      220.42      224.56      5.84 o 
  -7   6   4      509.06      478.50     11.52 o 
  -6   6   4       19.66       24.60      2.17 o 
  -5   6   4       17.15       15.84      1.96 o 
  -4   6   4      127.65      118.25      3.07 o 
  -3   6   4      513.55      517.93      7.56 o 
  -2   6   4       29.56       40.43      4.56 o 
  -1   6   4      122.55      134.35      3.55 o 
   0   6   4      216.21      212.03      4.04 o 
   1   6   4       79.62       75.18      3.68 o 
   2   6   4       92.92       89.76      3.22 o 
   3   6   4       43.58       49.93      2.89 o 
   4   6   4        0.33       -0.17      1.32 o 
   5   6   4      250.47      262.11      6.66 o 
   6   6   4       34.14       34.01      3.09 o 
   7   6   4        0.16        0.19      1.75 o 
   8   6   4        4.07        2.07      3.41 o 
   9   6   4       23.67       25.02      4.92 o 
  10   6   4       17.47       20.08      6.40 o 
 -11   7   4        3.98        6.79      3.16 o 
 -10   7   4       28.49       27.00      3.25 o 
  -9   7   4       10.30       10.57      2.08 o 
  -8   7   4       80.96       90.05      3.81 o 
  -7   7   4       49.76       49.26      4.61 o 
  -6   7   4      136.75      131.54      4.42 o 
  -5   7   4        0.00       -0.79      1.15 o 
  -4   7   4       22.97       23.01      2.37 o 
  -3   7   4        5.59        5.00      1.45 o 
  -2   7   4       17.36       17.90      2.25 o 
  -1   7   4       37.34       51.38      2.72 o 
   0   7   4      525.23      513.10      8.54 o 
   1   7   4      296.14      323.43      6.47 o 
   2   7   4       11.82       10.34      1.62 o 
   3   7   4      214.10      212.60      5.33 o 
   4   7   4       38.93       42.82      2.80 o 
   5   7   4      337.67      342.86      7.91 o 
   6   7   4      141.78      131.39      6.80 o 
   7   7   4        4.81        0.52      2.02 o 
   8   7   4       24.87       21.81      3.84 o 
   9   7   4        1.20        5.93      2.78 o 
 -11   8   4        0.81        8.07      4.81 o 
 -10   8   4        0.39        2.45      2.03 o 
  -9   8   4        6.03        8.24      2.13 o 
  -8   8   4      100.45       88.93      3.94 o 
  -7   8   4       64.91       70.03      3.73 o 
  -6   8   4       20.75       21.19      2.53 o 
  -5   8   4      338.04      314.80      6.75 o 
  -4   8   4       77.88       81.74      2.80 o 
  -3   8   4       46.05       50.67      3.21 o 
  -2   8   4        0.71        2.11      0.94 o 
  -1   8   4        0.91        1.85      0.95 o 
   0   8   4      265.86      224.95      5.03 o 
   1   8   4       32.80       32.47      1.73 o 
   2   8   4       23.18       16.88      1.91 o 
   3   8   4       13.01       11.45      1.80 o 
   4   8   4       12.20       12.62      2.45 o 
   5   8   4       43.66       38.25      3.08 o 
   6   8   4        7.45        1.62      1.79 o 
   7   8   4        1.32        2.99      1.98 o 
   8   8   4       40.75       48.89      4.35 o 
   9   8   4       18.57       22.76      3.59 o 
 -11   9   4        9.73       11.54      5.82 o 
 -10   9   4       33.90       32.93      5.47 o 
  -9   9   4       15.35       13.66      2.60 o 
  -8   9   4       54.20       41.97      3.34 o 
  -7   9   4        8.75        8.36      2.44 o 
  -6   9   4       98.67       94.32      4.25 o 
  -5   9   4        0.89        1.35      1.37 o 
  -4   9   4        0.62        0.16      1.23 o 
  -3   9   4        1.28        2.79      1.33 o 
  -2   9   4       45.93       43.47      2.61 o 
  -1   9   4       76.80       87.77      3.27 o 
   0   9   4      172.46      166.45      4.37 o 
   1   9   4        1.73        0.65      0.89 o 
   2   9   4      237.76      231.82      4.66 o 
   3   9   4       32.93       34.40      3.97 o 
   4   9   4      248.47      235.18      6.10 o 
   5   9   4      374.68      341.56      7.90 o 
   6   9   4       46.27       42.28      3.39 o 
   7   9   4        0.00       -2.20      3.01 o 
   8   9   4        4.81        9.70      2.62 o 
   9   9   4        0.04       -0.43      4.71 o 
 -10  10   4        7.60        5.10      2.41 o 
  -9  10   4       68.25       64.61      4.60 o 
  -8  10   4       10.58       15.06      2.57 o 
  -7  10   4        0.33        0.77      1.57 o 
  -6  10   4        3.27        0.79      1.80 o 
  -5  10   4        0.90        0.70      1.50 o 
  -4  10   4       40.45       35.93      5.00 o 
  -3  10   4       58.41       64.62      3.71 o 
  -2  10   4      222.77      228.24      5.23 o 
  -1  10   4       23.01       22.55      2.23 o 
   0  10   4      216.51      239.61      5.51 o 
   1  10   4       25.14       23.31      1.95 o 
   2  10   4        9.08        6.64      1.66 o 
   3  10   4       17.66       18.34      2.58 o 
   4  10   4       40.88       36.77      2.83 o 
   5  10   4        6.64        3.60      1.73 o 
   6  10   4        1.31        0.88      1.74 o 
   7  10   4        1.11       -0.40      5.70 o 
   8  10   4        0.01        0.69      2.45 o 
   9  10   4        6.60       10.09      4.59 o 
 -10  11   4       22.42       31.13      6.12 o 
  -9  11   4       48.74       48.03      4.14 o 
  -8  11   4       80.50       88.60      7.01 o 
  -7  11   4      160.26      146.83     10.12 o 
  -6  11   4       55.20       50.43      4.39 o 
  -5  11   4       19.59       17.27      2.23 o 
  -4  11   4       23.76       28.22      2.56 o 
  -3  11   4      118.23      125.00      4.06 o 
  -2  11   4      351.59      358.59      7.08 o 
  -1  11   4      160.41      167.38      4.12 o 
   0  11   4       20.92       18.72      1.87 o 
   1  11   4        7.47        8.80      1.70 o 
   2  11   4       31.78       30.21      3.12 o 
   3  11   4        1.37        2.45      2.29 o 
   4  11   4        8.76        8.69      3.48 o 
   5  11   4        7.64        5.86      1.75 o 
   6  11   4       18.14       15.57      6.01 o 
   7  11   4       20.27       18.23      4.50 o 
   8  11   4       11.72        6.10      4.16 o 
   9  11   4        9.14        8.59      5.32 o 
 -10  12   4        3.40       -3.24      3.27 o 
  -9  12   4       69.68       63.43      4.71 o 
  -8  12   4        5.47       10.29      4.50 o 
  -7  12   4       15.44       17.57      3.03 o 
  -6  12   4       56.81       64.67      5.04 o 
  -5  12   4       77.25       81.20      4.08 o 
  -4  12   4       47.78       52.93      3.80 o 
  -3  12   4       84.15       76.57      3.16 o 
  -2  12   4       36.27       48.36      2.82 o 
  -1  12   4        0.44        0.79      1.08 o 
   0  12   4       28.72       26.09      2.17 o 
   1  12   4       78.61       71.13      5.95 o 
   2  12   4       68.60       63.95      5.16 o 
   3  12   4      152.69      139.20      5.55 o 
   4  12   4       48.25       46.09      4.72 o 
   5  12   4        0.00       -3.62      3.62 o 
   6  12   4       11.98       12.49      3.86 o 
   7  12   4        0.73        3.36      3.22 o 
   8  12   4        0.69       -3.92      8.81 o 
 -10  13   4        0.01        6.61      4.96 o 
  -9  13   4       34.61       38.69      3.99 o 
  -8  13   4        2.76        4.96      2.76 o 
  -7  13   4       20.49       21.30      6.52 o 
  -6  13   4       14.19       15.69      3.42 o 
  -5  13   4       21.56       18.10      2.90 o 
  -4  13   4       51.67       54.92      4.34 o 
  -3  13   4        7.12        6.43      1.62 o 
  -2  13   4       32.46       44.06      2.76 o 
  -1  13   4        0.25       -0.47      1.06 o 
   0  13   4       10.00        8.97      1.92 o 
   1  13   4        5.10        6.00      2.90 o 
   2  13   4       16.25       21.05      4.05 o 
   3  13   4       91.93       80.95      5.67 o 
   4  13   4      186.03      194.03      9.81 o 
   5  13   4        5.85        5.14      4.08 o 
   6  13   4        0.09        0.98      2.54 o 
   7  13   4       16.19        4.72      5.48 o 
   8  13   4       17.09       28.68      7.31 o 
  -9  14   4        1.89       -0.12      3.32 o 
  -8  14   4        1.62        6.54      2.53 o 
  -7  14   4        0.08        4.42      2.16 o 
  -6  14   4        0.76        0.29      3.69 o 
  -5  14   4       18.75       20.91      3.03 o 
  -4  14   4        0.81       -0.38      1.43 o 
  -3  14   4       32.34       30.85      2.55 o 
  -2  14   4      103.96      107.94      3.68 o 
  -1  14   4      317.36      317.26      7.40 o 
   0  14   4        2.57        4.62      1.85 o 
   1  14   4        6.18        3.90      1.82 o 
   2  14   4        2.25        4.13      2.34 o 
   3  14   4       30.87       24.92      3.91 o 
   4  14   4       46.68       21.93      5.76 o 
   5  14   4        5.71        3.91      2.87 o 
   6  14   4        9.16       11.89      3.92 o 
   7  14   4        1.89       -5.09      8.15 o 
   8  14   4       34.61       56.51     10.12 o 
  -9  15   4       22.26       18.95      6.16 o 
  -8  15   4       18.42       20.56      3.67 o 
  -7  15   4        6.95        9.19      4.37 o 
  -6  15   4       77.55       77.86     10.22 o 
  -5  15   4       55.75       58.01      5.18 o 
  -4  15   4        5.30        3.29      1.88 o 
  -3  15   4        9.31        8.36      1.79 o 
  -2  15   4      194.51      191.83      5.84 o 
  -1  15   4      935.27      965.89     17.44 o 
   0  15   4       77.91       85.17      4.82 o 
   1  15   4        0.45       -1.33      1.33 o 
   2  15   4       16.43       17.93      2.83 o 
   3  15   4       14.84       10.34      3.30 o 
   4  15   4        1.46       -0.56      2.56 o 
   5  15   4       12.79       15.99      4.26 o 
   6  15   4        4.53        4.98      5.34 o 
   7  15   4        0.00       -3.69      3.89 o 
  -8  16   4       18.71       20.76      6.41 o 
  -7  16   4        0.64        4.34      4.59 o 
  -6  16   4       72.62       67.34      5.54 o 
  -5  16   4       52.31       52.53      7.64 o 
  -4  16   4        3.62        3.88      1.82 o 
  -3  16   4        0.25        0.22      1.58 o 
  -2  16   4       13.81       12.91      2.40 o 
  -1  16   4        8.76       10.52      2.25 o 
   0  16   4       28.63       39.14      3.73 o 
   1  16   4       35.20       36.35      3.69 o 
   2  16   4       61.72       62.03      4.87 o 
   3  16   4       12.43       13.52      3.68 o 
   4  16   4        8.84       10.77      3.65 o 
   5  16   4        0.17        2.46      5.19 o 
   6  16   4        0.34        1.33      3.23 o 
   7  16   4        1.08       -0.98      4.00 o 
  -8  17   4        0.56        2.07      2.91 o 
  -7  17   4        4.47        3.70      2.69 o 
  -6  17   4        5.66        5.12      2.39 o 
  -5  17   4       33.56       36.38      4.12 o 
  -4  17   4        7.68        6.28      3.07 o 
  -3  17   4        0.08       -1.64      1.64 o 
  -2  17   4       65.12       70.98      4.47 o 
  -1  17   4       89.88       93.44      4.62 o 
   0  17   4        0.23        1.31      2.05 o 
   1  17   4        4.53        3.74      2.08 o 
   2  17   4       41.96       37.56      3.98 o 
   3  17   4       11.08        4.02      5.57 o 
   4  17   4       71.74       73.83      7.70 o 
   5  17   4        2.57       -1.57      2.29 o 
   6  17   4        8.93       17.14      5.87 o 
  -7  18   4        6.59        9.97      3.85 o 
  -6  18   4        1.22        2.34      2.09 o 
  -5  18   4        0.00        0.99      2.98 o 
  -4  18   4        7.14        8.56      5.58 o 
  -3  18   4        8.38        4.32      3.49 o 
  -2  18   4       10.27        8.52      2.38 o 
  -1  18   4       40.58       35.45      3.54 o 
   0  18   4       12.05        9.68      2.68 o 
   1  18   4        0.24        2.92      2.03 o 
   2  18   4        2.41        5.59      2.40 o 
   3  18   4        4.43        0.30      2.99 o 
   4  18   4       60.37       49.82      6.90 o 
   5  18   4       52.94       51.52      9.04 o 
   6  18   4        3.96        2.94      5.00 o 
  -7  19   4        0.01       -0.33      2.55 o 
  -6  19   4        0.02        0.83      3.34 o 
  -5  19   4        0.01        2.72      4.31 o 
  -4  19   4       45.95       42.92      6.24 o 
  -3  19   4      135.18      137.80      7.10 o 
  -2  19   4       75.45       78.89      6.24 o 
  -1  19   4       55.06       60.72      4.85 o 
   0  19   4       12.68       13.09      5.25 o 
   1  19   4        2.23       -0.57      2.03 o 
   2  19   4        1.43        3.04      2.59 o 
   3  19   4        5.08        0.28      3.18 o 
   4  19   4       16.39        9.61      7.91 o 
   5  19   4        4.03        1.29      4.19 o 
  -6  20   4        0.01        1.48      4.11 o 
  -5  20   4        8.06        1.28      3.68 o 
  -4  20   4        0.63        5.24      3.06 o 
  -3  20   4       38.17       45.75      5.43 o 
  -2  20   4       10.88       12.25      3.30 o 
  -1  20   4        0.01       -1.20      2.24 o 
   0  20   4        0.27       -1.50      2.49 o 
   1  20   4        2.48        1.24      2.42 o 
   2  20   4        4.44       -0.31      2.40 o 
   3  20   4        0.95        0.70      3.55 o 
   4  20   4        0.59       -0.16      3.93 o 
  -5  21   4        7.48        8.19      4.74 o 
  -4  21   4       45.83       54.50      9.21 o 
  -3  21   4       71.90       72.80      6.63 o 
  -2  21   4        7.71        3.89      2.83 o 
  -1  21   4        3.71        2.19      2.87 o 
   0  21   4       12.55       10.92      3.49 o 
   1  21   4        9.59        2.63      2.77 o 
   2  21   4        4.03        5.96      6.80 o 
   3  21   4        1.23        6.23      4.94 o 
  -3  22   4       37.94       39.08     11.54 o 
  -2  22   4        4.66        1.26      3.00 o 
  -1  22   4        8.77        9.72      3.47 o 
   0  22   4        3.02        3.56      3.12 o 
   1  22   4        8.05       -0.26      3.52 o 
   2  22   4        6.40        0.36      4.80 o 
 -11   1   5       39.77       54.18      3.86 o 
 -10   1   5        0.91        4.05      1.57 o 
  -9   1   5        6.36        5.67      1.55 o 
  -8   1   5        7.20        6.95      1.65 o 
  -7   1   5      414.93      417.12      6.33 o 
  -6   1   5      719.72      724.39      9.00 o 
  -5   1   5       38.17       35.33      1.77 o 
  -4   1   5      142.93      132.67      3.39 o 
  -3   1   5      121.54      133.27      2.56 o 
  -2   1   5      331.57      399.69      4.74 o 
  -1   1   5      530.46      628.89      7.71 o 
   0   1   5        1.55        1.00      0.62 o 
   1   1   5        9.07        8.62      1.39 o 
   2   1   5       87.80       90.49      2.16 o 
   3   1   5      133.86      134.75      2.98 o 
   4   1   5       59.53       60.99      2.34 o 
   5   1   5       13.92       13.82      1.60 o 
   6   1   5       30.23       28.47      2.30 o 
   7   1   5       23.44       24.31      4.97 o 
   8   1   5        9.06        3.92      2.80 o 
 -11   2   5        2.28        7.19      2.63 o 
 -10   2   5        0.10        2.82      2.34 o 
  -9   2   5        0.01        1.03      1.55 o 
  -8   2   5       34.42       32.03      2.13 o 
  -7   2   5      887.20      838.55     10.21 o 
  -6   2   5      911.73      860.35     11.73 o 
  -5   2   5       17.95       19.15      1.91 o 
  -4   2   5       31.05       31.30      1.81 o 
  -3   2   5       84.42       93.80      2.44 o 
  -2   2   5      470.15      465.12      5.89 o 
  -1   2   5       47.02       62.80      5.57 o 
   0   2   5       30.01       40.88      2.06 o 
   1   2   5      135.59      147.09      3.11 o 
   2   2   5       17.60       25.27      1.14 o 
   3   2   5        4.56        4.62      1.00 o 
   4   2   5       88.43       85.00      2.71 o 
   5   2   5       29.04       30.10      2.11 o 
   6   2   5       52.56       46.92      3.15 o 
   7   2   5        2.53        1.16      1.81 o 
   8   2   5        0.87       -2.15      2.15 o 
   9   2   5        5.34        6.22      4.96 o 
 -11   3   5        8.77        9.99      3.83 o 
 -10   3   5        9.96       13.01      2.68 o 
  -9   3   5        4.90        7.93      1.80 o 
  -8   3   5        1.83        3.48      1.58 o 
  -7   3   5      199.91      204.76      5.08 o 
  -6   3   5        5.63        3.15      1.63 o 
  -5   3   5      733.67      674.98      9.56 o 
  -4   3   5      227.20      226.96      4.03 o 
  -3   3   5      884.64      876.63     10.61 o 
  -2   3   5       14.07       16.40      1.45 o 
  -1   3   5      361.25      373.18      6.70 o 
   0   3   5      156.64      163.30      4.55 o 
   1   3   5        0.99        0.45      0.66 o 
   2   3   5       12.20       16.41      1.15 o 
   3   3   5        0.70        0.79      0.96 o 
   4   3   5        1.58       -0.60      1.01 o 
   5   3   5       55.66       62.17      2.71 o 
   6   3   5      134.60      133.87      4.52 o 
   7   3   5       27.91       26.55      2.78 o 
   8   3   5        5.02        1.97      2.86 o 
   9   3   5        1.75       -3.82      4.36 o 
 -11   4   5        5.35        8.19      4.62 o 
 -10   4   5        5.42       10.36      2.29 o 
  -9   4   5        1.29        5.59      1.63 o 
  -8   4   5      114.41      104.24      3.97 o 
  -7   4   5       35.93       28.66      2.44 o 
  -6   4   5       95.27       84.14      3.36 o 
  -5   4   5      841.34      785.17     10.73 o 
  -4   4   5      216.74      217.68      3.99 o 
  -3   4   5       30.57       23.89      2.39 o 
  -2   4   5        0.54       -0.30      0.58 o 
  -1   4   5      110.35      105.34      5.40 o 
   0   4   5      254.23      247.28      6.94 o 
   1   4   5      345.86      362.33      6.97 o 
   2   4   5       45.98       40.82      3.56 o 
   3   4   5        4.63        4.22      1.19 o 
   4   4   5      117.59      116.22      3.17 o 
   5   4   5       16.44       13.71      1.93 o 
   6   4   5      327.29      324.78      7.24 o 
   7   4   5       42.21       37.93      3.01 o 
   8   4   5        1.88        1.56      2.54 o 
   9   4   5        2.85        5.21      4.93 o 
 -11   5   5        0.05        4.49      2.95 o 
 -10   5   5        0.87        4.23      2.16 o 
  -9   5   5       54.57       56.54      3.96 o 
  -8   5   5       22.50       20.28      2.56 o 
  -7   5   5       17.42       12.38      2.09 o 
  -6   5   5       18.02       17.60      2.32 o 
  -5   5   5      137.69      131.11      4.07 o 
  -4   5   5        8.22        6.16      1.28 o 
  -3   5   5       10.65        7.77      1.13 o 
  -2   5   5      137.53      161.54      5.33 o 
  -1   5   5      379.55      457.34     10.25 o 
   0   5   5      388.05      397.78      7.56 o 
   1   5   5      396.12      405.20      7.78 o 
   2   5   5       15.44       14.76      1.77 o 
   3   5   5      107.38       99.13      5.28 o 
   4   5   5      137.62      145.55      4.78 o 
   5   5   5      294.81      310.37      8.25 o 
   6   5   5       64.18       60.38      4.07 o 
   7   5   5        0.87        2.28      1.93 o 
   8   5   5       11.52       15.56      3.93 o 
 -11   6   5        5.28       14.84      5.02 o 
 -10   6   5        9.77       10.05      2.98 o 
  -9   6   5       11.47       13.77      2.85 o 
  -8   6   5        6.63        5.58      1.99 o 
  -7   6   5      352.36      331.51      7.04 o 
  -6   6   5      127.49      133.46      4.28 o 
  -5   6   5       33.83       34.72      3.11 o 
  -4   6   5       13.60        7.92      1.47 o 
  -3   6   5        0.43        1.59      0.90 o 
  -2   6   5      142.85      158.94      4.74 o 
  -1   6   5       31.33       23.63      1.51 o 
   0   6   5      484.48      531.03     11.13 o 
   1   6   5      785.45      767.84     12.56 o 
   2   6   5        8.66       11.78      1.68 o 
   3   6   5        1.19        0.48      1.31 o 
   4   6   5      103.76       93.76      4.03 o 
   5   6   5       13.91       14.73      2.48 o 
   6   6   5        5.88        4.79      2.12 o 
   7   6   5        1.50       -1.98      1.98 o 
   8   6   5        0.04       -3.40      3.40 o 
   9   6   5        3.57        0.87      8.25 o 
 -11   7   5       13.79       16.25      5.98 o 
 -10   7   5        5.53        6.06      2.39 o 
  -9   7   5        4.66        5.16      1.84 o 
  -8   7   5      194.27      188.38      5.48 o 
  -7   7   5       61.51       59.40      3.59 o 
  -6   7   5       41.85       42.46      3.31 o 
  -5   7   5      115.72      111.60      4.50 o 
  -4   7   5       90.20      101.53      3.45 o 
  -3   7   5       63.23       65.44      5.11 o 
  -2   7   5       18.91       20.16      2.33 o 
  -1   7   5       14.24       23.28      1.79 o 
   0   7   5        6.26        6.57      1.02 o 
   1   7   5        9.49        9.84      1.91 o 
   2   7   5       18.16       20.72      2.19 o 
   3   7   5       18.48       17.08      2.15 o 
   4   7   5        2.90       -0.24      1.52 o 
   5   7   5        3.44        2.82      1.83 o 
   6   7   5        0.29        0.21      1.78 o 
   7   7   5        0.12        3.35      2.93 o 
   8   7   5        2.51        2.48      3.26 o 
   9   7   5       12.91       12.32      8.81 o 
 -11   8   5        0.01        4.76      4.91 o 
 -10   8   5        0.02        2.18      2.64 o 
  -9   8   5        4.77        8.39      1.91 o 
  -8   8   5        6.91        8.48      1.89 o 
  -7   8   5        4.11        1.89      1.59 o 
  -6   8   5        9.13       11.55      2.10 o 
  -5   8   5       12.47       12.17      2.01 o 
  -4   8   5        0.66        3.19      2.99 o 
  -3   8   5        0.49        0.20      2.86 o 
  -2   8   5       30.14       33.28      2.51 o 
  -1   8   5       12.52       12.74      1.57 o 
   0   8   5       17.80       17.72      1.45 o 
   1   8   5      122.88      128.19      5.13 o 
   2   8   5       14.41       16.17      1.94 o 
   3   8   5       38.40       35.63      2.84 o 
   4   8   5       28.81       27.05      3.45 o 
   5   8   5       90.53       87.22      4.23 o 
   6   8   5       42.86       40.91      3.48 o 
   7   8   5        4.45        2.73      2.16 o 
   8   8   5        3.83        1.31      2.51 o 
   9   8   5        0.87       -7.09      7.09 o 
 -10   9   5        7.59        5.97      2.95 o 
  -9   9   5       13.16       13.88      2.74 o 
  -8   9   5       49.99       43.21      4.59 o 
  -7   9   5        0.94        0.56      2.62 o 
  -6   9   5        7.70        8.21      2.40 o 
  -5   9   5       90.84       85.08      4.12 o 
  -4   9   5        3.76        5.60      1.75 o 
  -3   9   5       90.94       93.06      6.33 o 
  -2   9   5        3.15        2.80      2.22 o 
  -1   9   5       58.91       70.10      3.21 o 
   0   9   5      165.59      172.04      5.71 o 
   1   9   5       91.26       91.26      3.21 o 
   2   9   5        2.58        2.77      1.57 o 
   3   9   5       33.20       32.54      2.72 o 
   4   9   5       53.48       48.25      3.45 o 
   5   9   5       41.04       34.85      3.17 o 
   6   9   5        1.10        2.99      2.00 o 
   7   9   5        0.98        3.53      3.20 o 
   8   9   5        0.93       -0.60      3.19 o 
 -10  10   5       13.37       12.18      4.15 o 
  -9  10   5        1.51        1.65      2.03 o 
  -8  10   5       26.45       27.84      4.07 o 
  -7  10   5       47.07       48.44      3.89 o 
  -6  10   5      112.08      110.21      4.86 o 
  -5  10   5       43.89       47.51      3.36 o 
  -4  10   5        0.23        2.01      1.82 o 
  -3  10   5       59.04       69.29      4.05 o 
  -2  10   5        1.21        0.37      1.20 o 
  -1  10   5      103.67      104.42      3.81 o 
   0  10   5      376.01      361.05      6.86 o 
   1  10   5      240.56      240.32      6.81 o 
   2  10   5      119.60      104.69      6.06 o 
   3  10   5       42.73       46.15      3.31 o 
   4  10   5       45.30       31.91      2.92 o 
   5  10   5        8.74        6.45      2.07 o 
   6  10   5       41.52       38.30      5.04 o 
   7  10   5        5.50        6.58      2.24 o 
   8  10   5        9.51        8.38      3.03 o 
 -10  11   5        0.29        3.87      3.78 o 
  -9  11   5        0.41        0.81      2.10 o 
  -8  11   5       12.93       11.76      2.53 o 
  -7  11   5       17.92       17.51      3.13 o 
  -6  11   5       16.47       15.86      3.89 o 
  -5  11   5       23.68       22.98      2.78 o 
  -4  11   5       79.98       76.95      4.35 o 
  -3  11   5       10.75       11.70      3.28 o 
  -2  11   5       47.19       48.12      3.23 o 
  -1  11   5      498.75      482.84      9.23 o 
   0  11   5      608.92      606.14     10.65 o 
   1  11   5      171.49      174.78      7.89 o 
   2  11   5       17.49       18.85      2.83 o 
   3  11   5      106.88      101.44      6.37 o 
   4  11   5       16.42       18.54      2.36 o 
   5  11   5        0.55        1.43      2.32 o 
   6  11   5       17.91       18.28      3.15 o 
   7  11   5        0.05       -0.26      3.46 o 
   8  11   5        1.90        0.84      4.59 o 
 -10  12   5        0.19        5.28      4.61 o 
  -9  12   5        1.09        0.10      2.06 o 
  -8  12   5       38.04       35.31      4.34 o 
  -7  12   5        8.60        7.31      2.81 o 
  -6  12   5       42.53       47.12      3.83 o 
  -5  12   5       36.53       39.86      3.21 o 
  -4  12   5       38.32       41.09      3.61 o 
  -3  12   5        7.27        7.93      2.00 o 
  -2  12   5        0.74        1.88      1.32 o 
  -1  12   5      210.21      204.25      5.62 o 
   0  12   5      242.21      248.66      6.82 o 
   1  12   5        1.87        1.05      1.50 o 
   2  12   5       35.83       41.74      3.82 o 
   3  12   5       44.09       42.93      4.65 o 
   4  12   5        7.59        2.69      2.81 o 
   5  12   5        0.67       -2.23      2.77 o 
   6  12   5       31.84       32.38      4.82 o 
   7  12   5       24.72       26.49      5.98 o 
  -9  13   5        0.01        3.45      2.81 o 
  -8  13   5        1.92        8.96      4.78 o 
  -7  13   5        1.05        0.55      3.15 o 
  -6  13   5       16.55       16.43      2.93 o 
  -5  13   5        7.25        9.24      2.06 o 
  -4  13   5       54.77       57.97      6.14 o 
  -3  13   5        1.23       -0.91      1.22 o 
  -2  13   5        8.76       11.98      1.88 o 
  -1  13   5        1.29        0.90      1.65 o 
   0  13   5       19.66       22.49      2.77 o 
   1  13   5       90.72      100.02      5.10 o 
   2  13   5       10.78        5.74      2.37 o 
   3  13   5        0.75        1.22      2.74 o 
   4  13   5        4.04        3.61      2.51 o 
   5  13   5        8.10       11.12      3.67 o 
   6  13   5        0.08        1.42      2.85 o 
   7  13   5        0.57        0.99      3.77 o 
  -9  14   5        0.35        0.99      3.78 o 
  -8  14   5        0.29        3.31      3.42 o 
  -7  14   5       33.08       30.16      6.89 o 
  -6  14   5       71.74       71.00      5.59 o 
  -5  14   5        3.87        4.30      2.03 o 
  -4  14   5        7.94        7.66      2.17 o 
  -3  14   5       11.57       12.15      1.95 o 
  -2  14   5      111.98      106.32      4.03 o 
  -1  14   5       51.71       50.33      4.02 o 
   0  14   5       15.98       15.34      2.95 o 
   1  14   5        7.86        7.65      2.91 o 
   2  14   5        7.65        7.30      2.43 o 
   3  14   5        8.78        7.65      3.07 o 
   4  14   5        6.18        3.14      4.68 o 
   5  14   5        1.32        1.75      2.76 o 
   6  14   5       13.08       12.94      4.26 o 
   7  14   5        0.32       -2.92      3.72 o 
  -8  15   5        7.40        4.28      2.63 o 
  -7  15   5       14.49        8.52      3.23 o 
  -6  15   5       41.73       34.68      3.89 o 
  -5  15   5        0.69        0.75      1.87 o 
  -4  15   5        7.77        5.86      2.04 o 
  -3  15   5       69.26       70.04      3.92 o 
  -2  15   5       75.82       80.36      4.72 o 
  -1  15   5       31.02       29.65      3.29 o 
   0  15   5       11.53       13.95      2.66 o 
   1  15   5        0.05        0.82      2.29 o 
   2  15   5        0.01        0.95      1.83 o 
   3  15   5        1.77        2.50      2.72 o 
   4  15   5        6.34        4.86      3.14 o 
   5  15   5        0.12       -0.47      2.79 o 
   6  15   5        0.12       -1.60      3.43 o 
  -8  16   5        0.72        3.46      2.61 o 
  -7  16   5        8.30       11.23      3.12 o 
  -6  16   5        4.51        5.58      2.39 o 
  -5  16   5        3.99        2.91      2.12 o 
  -4  16   5        5.10        3.73      2.01 o 
  -3  16   5       52.81       58.03      4.63 o 
  -2  16   5      180.59      178.08      5.95 o 
  -1  16   5      129.64      136.82      8.60 o 
   0  16   5       31.53       41.05      4.90 o 
   1  16   5        2.93        1.24      2.64 o 
   2  16   5        0.06        3.76      3.73 o 
   3  16   5        1.00       -0.11      2.41 o 
   4  16   5        0.04        3.69      6.82 o 
   5  16   5        0.00        2.41      3.52 o 
   6  16   5        4.51        0.70      4.39 o 
  -7  17   5       20.23       15.42      3.41 o 
  -6  17   5       19.67       18.97      3.89 o 
  -5  17   5        1.87        2.69      3.11 o 
  -4  17   5        0.31        1.71      2.53 o 
  -3  17   5        8.47        8.28      2.65 o 
  -2  17   5       98.19      102.31      4.94 o 
  -1  17   5        3.66        2.51      2.80 o 
   0  17   5       79.93       81.12      6.57 o 
   1  17   5        0.51       -2.25      2.38 o 
   2  17   5       22.32       25.49      4.48 o 
   3  17   5       32.13       28.18      6.49 o 
   4  17   5        0.01       -0.66      3.30 o 
   5  17   5        4.16        1.19      3.48 o 
  -7  18   5       18.77       28.78      4.78 o 
  -6  18   5        8.30        6.80      4.22 o 
  -5  18   5        1.49        1.33      3.13 o 
  -4  18   5        9.58        5.07      5.34 o 
  -3  18   5        1.26        2.55      2.33 o 
  -2  18   5       41.54       38.47      5.41 o 
  -1  18   5        0.02       -2.53      2.53 o 
   0  18   5       28.33       27.38      4.87 o 
   1  18   5        0.41       -0.85      2.61 o 
   2  18   5        1.21        4.97      3.08 o 
   3  18   5        6.79        5.69      3.52 o 
   4  18   5        1.35        3.40      3.97 o 
   5  18   5        0.00       -3.85      3.95 o 
  -6  19   5        7.40       10.64      5.06 o 
  -5  19   5       19.14       21.45      5.90 o 
  -4  19   5       16.84       12.47      4.33 o 
  -3  19   5       26.82       28.00      4.92 o 
  -2  19   5        0.66       -0.67      2.99 o 
  -1  19   5        0.15        2.32      3.32 o 
   0  19   5        3.19        0.38      3.07 o 
   1  19   5       10.57        5.80      3.56 o 
   2  19   5        0.05        1.59      5.08 o 
   3  19   5        1.00       -0.37      2.82 o 
   4  19   5        0.25       -2.31      3.83 o 
  -5  20   5       27.46       22.07      5.95 o 
  -3  20   5       30.18       25.79      5.48 o 
  -2  20   5        0.02        3.77      6.00 o 
  -1  20   5        5.25        4.53      3.75 o 
   0  20   5       35.16       30.04      4.86 o 
   1  20   5        1.25        0.32      3.21 o 
   2  20   5        3.20       -2.69      3.46 o 
   3  20   5        0.89       -0.36      4.05 o 
  -3  21   5        2.62        6.80      5.14 o 
  -2  21   5        1.17       -1.42      3.88 o 
  -1  21   5       17.82       28.59      7.24 o 
   0  21   5       57.36       57.87     10.10 o 
   1  21   5       25.54       21.24      5.07 o 
   2  21   5        4.70        0.13      4.37 o 
 -11   0   6       12.02       24.02      4.56 o 
 -10   0   6        7.08       11.65      6.38 o 
  -9   0   6       36.81       38.15      4.83 o 
  -8   0   6       98.20       87.29      3.98 o 
  -7   0   6      259.98      227.69      5.85 o 
  -6   0   6       21.00       18.62      2.30 o 
  -5   0   6        0.20       -1.49      1.49 o 
  -4   0   6       74.30       70.56      4.38 o 
  -3   0   6       80.94       85.57      3.37 o 
  -2   0   6       33.39       39.24      2.36 o 
  -1   0   6        3.38        2.06      2.56 o 
   0   0   6      192.62      190.75      6.87 o 
   1   0   6       20.04       26.82      3.30 o 
   2   0   6     1148.72     1179.89     24.94 o 
   3   0   6      169.78      143.41      6.52 o 
   4   0   6        1.05       -1.97      2.23 o 
   5   0   6       12.42       10.94      3.17 o 
   6   0   6      215.12      214.04     10.63 o 
   7   0   6      351.40      358.87     14.93 o 
   8   0   6       42.91       38.51      6.62 o 
 -11   1   6        1.39        7.98      2.38 o 
 -10   1   6        0.47        3.85      1.76 o 
  -9   1   6        1.29        7.01      2.33 o 
  -8   1   6        4.68        3.90      1.54 o 
  -7   1   6        9.43        6.22      1.55 o 
  -6   1   6      559.62      513.19      8.25 o 
  -5   1   6      115.21       98.31      3.29 o 
  -4   1   6       74.60       66.17      2.40 o 
  -3   1   6      627.98      595.45      7.18 o 
  -2   1   6      540.89      531.80     10.16 o 
  -1   1   6        8.87        6.11      1.58 o 
   0   1   6       64.66       68.61      3.09 o 
   1   1   6       53.26       58.39      2.95 o 
   2   1   6      349.71      354.00      7.48 o 
   3   1   6        0.06       -1.48      1.61 o 
   4   1   6        0.70       -1.68      1.68 o 
   5   1   6       27.61       27.18      2.92 o 
   6   1   6        0.59        1.60      2.59 o 
   7   1   6        6.27        5.88      2.79 o 
   8   1   6       14.71       11.80      4.93 o 
 -11   2   6        0.03        6.83      3.29 o 
 -10   2   6       16.03       23.45      2.62 o 
  -9   2   6        0.09        4.46      1.61 o 
  -8   2   6        0.22        2.45      1.42 o 
  -7   2   6        2.26        3.79      1.48 o 
  -6   2   6       42.85       48.31      2.95 o 
  -5   2   6       25.05       24.70      2.17 o 
  -4   2   6       50.77       52.18      2.22 o 
  -3   2   6       12.85       12.57      1.22 o 
  -2   2   6        4.21        2.61      1.14 o 
  -1   2   6       95.17       93.66      3.65 o 
   0   2   6       59.59       56.05      3.98 o 
   1   2   6        0.84       -1.39      1.39 o 
   2   2   6      268.23      262.85      6.20 o 
   3   2   6       30.92       31.87      2.72 o 
   4   2   6        0.10       -2.08      2.08 o 
   5   2   6        2.88        2.24      1.95 o 
   6   2   6        0.60       -1.48      2.11 o 
   7   2   6        9.83        5.85      2.81 o 
   8   2   6        4.19        9.84      5.01 o 
 -11   3   6       11.01       21.23      4.78 o 
 -10   3   6        9.64       20.93      3.49 o 
  -9   3   6        9.12       11.30      2.18 o 
  -8   3   6        2.50        7.82      1.72 o 
  -7   3   6       20.64       18.96      2.16 o 
  -6   3   6      638.15      599.12      9.30 o 
  -5   3   6      764.91      712.89     10.17 o 
  -4   3   6       95.97       82.21      2.68 o 
  -3   3   6       47.27       46.76      1.89 o 
  -2   3   6       24.42       29.58      1.84 o 
  -1   3   6       34.45       35.45      2.50 o 
   0   3   6       21.61       15.64      1.82 o 
   1   3   6       17.01       15.39      1.90 o 
   2   3   6        4.42        3.46      1.67 o 
   3   3   6        0.18        0.45      1.61 o 
   4   3   6       20.77       18.20      2.51 o 
   5   3   6       62.21       57.93      4.03 o 
   6   3   6       15.73       15.78      2.93 o 
   7   3   6        0.05       -0.94      2.57 o 
   8   3   6        0.19        4.05      3.67 o 
 -11   4   6        2.93       10.05      4.69 o 
 -10   4   6       24.29       28.85      3.00 o 
  -9   4   6        5.53        6.81      1.84 o 
  -8   4   6        3.08        5.93      1.77 o 
  -7   4   6       71.15       81.72      3.59 o 
  -6   4   6      190.58      169.60      4.57 o 
  -5   4   6      710.69      686.82     10.03 o 
  -4   4   6       76.29       75.96      2.63 o 
  -3   4   6       50.41       50.17      3.75 o 
  -2   4   6       40.74       35.02      3.00 o 
  -1   4   6       24.76       29.40      2.14 o 
   0   4   6       24.15       30.70      1.76 o 
   1   4   6        8.03       11.36      2.81 o 
   2   4   6       72.33       77.19      6.62 o 
   3   4   6       19.06       21.64      3.32 o 
   4   4   6        1.96        6.38      2.70 o 
   5   4   6       18.02       14.87      3.56 o 
   6   4   6       66.26       66.14     16.59 o 
   7   4   6       24.61       15.97      4.00 o 
   8   4   6       12.64       -6.52      6.52 o 
 -11   5   6        7.11        6.86      7.30 o 
 -10   5   6        2.99        6.77      1.87 o 
  -9   5   6       13.81       10.42      2.02 o 
  -8   5   6        9.84       12.76      2.19 o 
  -7   5   6       26.36       23.19      2.29 o 
  -6   5   6        4.84        0.00      1.39 o 
  -5   5   6        3.06        3.78      1.35 o 
  -4   5   6        9.07        6.08      1.46 o 
  -3   5   6      292.97      277.64      5.76 o 
  -2   5   6       34.67       36.56      3.24 o 
  -1   5   6        2.80        3.27      2.09 o 
   0   5   6      329.56      354.13      7.26 o 
   1   5   6      604.51      577.84     11.67 o 
   2   5   6      238.24      242.00      7.81 o 
   3   5   6        1.47        0.11      2.23 o 
   4   5   6       12.95       13.01      2.99 o 
   5   5   6       28.80       32.44      5.27 o 
   6   5   6        2.44        5.20      4.39 o 
   7   5   6        0.64       -0.65      2.87 o 
   8   5   6       14.94       25.12      9.27 o 
 -11   6   6        0.00        6.58      4.02 o 
 -10   6   6        3.30       10.59      2.43 o 
  -9   6   6        2.17        3.83      1.74 o 
  -8   6   6        2.58        4.71      1.66 o 
  -7   6   6       26.23       22.50      2.38 o 
  -6   6   6       26.39       28.59      3.35 o 
  -5   6   6        1.53        1.18      1.22 o 
  -4   6   6       17.57       13.01      1.69 o 
  -3   6   6       14.79       19.77      3.58 o 
  -2   6   6        4.64        0.95      2.48 o 
  -1   6   6       46.72       49.13      3.20 o 
   0   6   6      117.17      111.27      4.44 o 
   1   6   6      602.61      572.64     10.39 o 
   2   6   6       37.85       37.62      2.87 o 
   3   6   6        1.68        1.29      2.08 o 
   4   6   6        0.04       -1.84      3.87 o 
   5   6   6       22.56       15.34      3.73 o 
   6   6   6        7.01       10.64      3.02 o 
   7   6   6        5.68        4.38      3.25 o 
   8   6   6        3.08       -5.34      6.64 o 
 -10   7   6        7.05       12.66      2.62 o 
  -9   7   6        1.40        6.28      1.89 o 
  -8   7   6        5.98       10.91      2.29 o 
  -7   7   6        2.86        3.97      1.69 o 
  -6   7   6       33.05       39.77      2.99 o 
  -5   7   6      177.66      180.40      5.45 o 
  -4   7   6      127.74      139.09      5.06 o 
  -3   7   6        5.64        5.82      2.72 o 
  -2   7   6        4.25        6.61      2.77 o 
  -1   7   6        0.52        0.86      1.27 o 
   0   7   6      158.09      143.44      4.25 o 
   1   7   6      166.58      169.18      4.97 o 
   2   7   6        4.14        2.24      2.69 o 
   3   7   6       33.22       31.64      3.61 o 
   4   7   6       50.29       47.61      4.72 o 
   5   7   6        2.57        1.29      3.16 o 
   6   7   6        1.61        0.90      2.63 o 
   7   7   6        4.22        0.00      3.18 o 
   8   7   6        3.28       -7.22      7.22 o 
 -10   8   6        2.61        6.70      2.50 o 
  -9   8   6        1.89        5.02      2.23 o 
  -8   8   6        1.03        1.32      1.76 o 
  -7   8   6       24.05       24.76      2.80 o 
  -6   8   6        0.02        0.30      1.52 o 
  -5   8   6      277.72      259.31      7.10 o 
  -4   8   6      877.83      857.94     16.89 o 
  -3   8   6       21.77       28.90      4.08 o 
  -2   8   6        5.85        7.52      2.95 o 
  -1   8   6        1.03        3.06      1.72 o 
   0   8   6      909.81      873.13     24.37 o 
   1   8   6      284.62      257.63      6.37 o 
   2   8   6      132.04      123.08      4.39 o 
   3   8   6        0.10        0.13      1.93 o 
   4   8   6       25.25       13.76     12.95 o 
   5   8   6        1.22        3.76      2.60 o 
   6   8   6        3.93        4.79      2.87 o 
   7   8   6        3.97        7.14      3.37 o 
 -10   9   6        2.22        4.38      3.79 o 
  -9   9   6       12.09       13.42      3.14 o 
  -8   9   6        5.30        3.37      2.02 o 
  -7   9   6        0.21        1.38      1.55 o 
  -6   9   6      225.76      218.46      6.75 o 
  -5   9   6       38.67       36.34      3.39 o 
  -4   9   6      208.35      213.52      7.18 o 
  -3   9   6       74.31       77.68     10.32 o 
  -2   9   6       59.38       57.04      5.13 o 
  -1   9   6       57.42       70.97      4.70 o 
   0   9   6       19.37       17.54      2.50 o 
   1   9   6      110.28      106.25      4.78 o 
   2   9   6      148.81      152.16      4.93 o 
   3   9   6       23.91       25.84      3.42 o 
   4   9   6        9.93        9.56      3.26 o 
   5   9   6       89.11       88.15      6.95 o 
   6   9   6       30.90       27.14      4.03 o 
   7   9   6        1.53       31.26      7.18 o 
 -10  10   6        8.23       14.86      5.36 o 
  -9  10   6        2.90        5.55      2.93 o 
  -8  10   6        1.40        2.92      1.97 o 
  -7  10   6        1.23        0.82      1.95 o 
  -6  10   6       33.16       32.98      3.47 o 
  -5  10   6       11.79       13.13      3.10 o 
  -4  10   6       23.25       28.73      4.97 o 
  -3  10   6        6.12        8.62      3.97 o 
  -2  10   6       71.68       82.24      4.36 o 
  -1  10   6      319.72      316.78      7.91 o 
   0  10   6       50.28       45.25      3.57 o 
   1  10   6       23.73       26.48      3.59 o 
   2  10   6        4.13        3.16      1.71 o 
   3  10   6        8.58        9.54      2.05 o 
   4  10   6        0.03       -0.89      2.46 o 
   5  10   6        5.00        1.89      3.28 o 
   6  10   6       16.68       14.86      4.09 o 
   7  10   6        2.21        6.95      5.46 o 
  -9  11   6        5.51        4.57      2.73 o 
  -8  11   6        0.89       -0.63      2.10 o 
  -7  11   6       26.24       31.25      3.41 o 
  -6  11   6       36.20       44.49      5.76 o 
  -5  11   6        2.84        1.93      1.68 o 
  -4  11   6        9.96        6.30      3.56 o 
  -3  11   6       21.55       23.21      4.57 o 
  -2  11   6       39.30       45.09      4.78 o 
  -1  11   6      146.77      146.20      8.59 o 
   0  11   6      116.22      117.05      4.90 o 
   1  11   6       38.54       40.35      4.62 o 
   2  11   6        0.26        1.78      2.07 o 
   3  11   6        0.37       -0.28      1.86 o 
   4  11   6        2.51        4.05      3.26 o 
   5  11   6       10.08       10.27      4.14 o 
   6  11   6        3.84        1.11      5.14 o 
   7  11   6        7.79       36.88     10.69 o 
  -9  12   6        7.94        6.34      3.22 o 
  -8  12   6        1.96        5.19      2.21 o 
  -7  12   6       12.15       12.44      2.77 o 
  -6  12   6       92.70       98.70      5.26 o 
  -5  12   6      120.43      114.66      6.55 o 
  -4  12   6        1.02        5.14      3.20 o 
  -3  12   6        5.10        4.82      3.31 o 
  -2  12   6       11.65        8.26      2.45 o 
  -1  12   6      125.14      133.98      6.28 o 
   0  12   6      124.33      136.57      6.60 o 
   1  12   6        0.22        0.34      1.83 o 
   2  12   6        5.84        9.56      2.95 o 
   3  12   6       12.03        7.86      2.78 o 
   4  12   6        7.79        3.78      3.03 o 
   5  12   6        1.57       -3.33      6.65 o 
   6  12   6        6.19        5.00     14.61 o 
   7  12   6        1.78       15.15      9.20 o 
  -9  13   6        6.54        9.95      4.59 o 
  -8  13   6        0.22        1.25      2.83 o 
  -7  13   6        2.64        3.28      4.25 o 
  -6  13   6       55.57       50.78      6.27 o 
  -5  13   6      113.46      114.08      8.46 o 
  -4  13   6       38.85       51.21      6.18 o 
  -3  13   6        2.22        4.20      3.01 o 
  -2  13   6       57.94       76.86      4.86 o 
  -1  13   6       82.52      102.11      7.24 o 
   0  13   6        2.33        3.28      3.38 o 
   1  13   6       17.28       15.04      2.94 o 
   2  13   6        3.72        1.38      1.93 o 
   3  13   6       49.80       50.88      5.44 o 
   4  13   6       29.00       27.59      4.50 o 
   5  13   6        2.32        0.67      4.93 o 
   6  13   6        0.47        7.99      9.47 o 
  -8  14   6        9.14       12.58      5.71 o 
  -7  14   6       18.58       23.05      5.00 o 
  -6  14   6        3.56       -1.21      8.41 o 
  -5  14   6       25.94       32.71      5.12 o 
  -4  14   6       22.79       17.60      4.32 o 
  -3  14   6      118.93      125.08      7.25 o 
  -2  14   6       60.53       68.59      9.47 o 
  -1  14   6       49.81       59.14      5.47 o 
   0  14   6       38.32       35.85      5.23 o 
   1  14   6       31.03       31.46      3.80 o 
   2  14   6       51.71       42.04      4.28 o 
   3  14   6       10.86        5.23      3.13 o 
   4  14   6        0.38       -1.60      2.77 o 
   5  14   6        0.19       11.98     10.18 o 
   6  14   6        0.13       -8.08      8.91 o 
  -8  15   6        9.27       23.41      6.45 o 
  -7  15   6        3.04        6.98      8.44 o 
  -6  15   6        2.07        4.38      2.84 o 
  -5  15   6        8.36        6.57      3.37 o 
  -4  15   6        2.71        5.32      9.29 o 
  -3  15   6       19.81       22.76     10.20 o 
  -2  15   6       15.58       13.72      3.62 o 
  -1  15   6        5.45        5.49      2.90 o 
   0  15   6        8.57        2.80      2.67 o 
   1  15   6        0.23       -1.65      1.90 o 
   2  15   6        3.82        3.11      4.19 o 
   3  15   6        2.26        1.46      2.92 o 
   4  15   6        0.05        3.44      4.62 o 
   5  15   6        3.18        1.00      9.35 o 
  -7  16   6       26.98       23.27      5.86 o 
  -6  16   6        0.09        3.30      5.45 o 
  -5  16   6        1.14        1.99      5.48 o 
  -4  16   6        0.31        6.28      8.11 o 
  -3  16   6       65.96       63.04     13.00 o 
  -2  16   6       36.24       28.98      4.43 o 
  -1  16   6        0.33        0.81      2.61 o 
   0  16   6        0.57       -2.18      2.59 o 
   1  16   6        5.10        9.97      3.66 o 
   2  16   6       73.16       77.71     11.81 o 
   3  16   6       37.41       35.23      6.75 o 
   4  16   6        1.44        1.53      4.36 o 
   5  16   6        0.06       16.20     10.54 o 
  -7  17   6        2.38        7.50      4.49 o 
  -5  17   6        5.06        8.04      8.26 o 
  -4  17   6        1.45       -5.87      7.43 o 
  -3  17   6        8.92        9.70      9.06 o 
  -2  17   6        7.14        6.62      3.80 o 
  -1  17   6        0.69        0.36      2.50 o 
   0  17   6        1.81        4.18      2.75 o 
   1  17   6        4.87        7.28      3.13 o 
   2  17   6        0.05        1.23      3.01 o 
   3  17   6        0.12        0.64      3.90 o 
   4  17   6        1.23        2.91      3.76 o 
  -4  18   6        1.68       -5.32      8.11 o 
  -3  18   6        0.69       -6.81      7.86 o 
  -2  18   6        7.17        8.59      4.10 o 
  -1  18   6        1.11        0.76      2.99 o 
   0  18   6        2.06       -2.83      2.83 o 
   1  18   6        1.96        9.40      5.36 o 
   2  18   6        0.01       -0.70      3.22 o 
   3  18   6        1.87        2.28      3.78 o 
  -3  19   6        0.37       -0.81      8.44 o 
  -2  19   6        4.24        3.39      6.78 o 
  -1  19   6        2.79        1.26      2.96 o 
   0  19   6        1.47        0.56      3.02 o 
   1  19   6        0.08        2.06      3.44 o 
   2  19   6        4.49        5.97      4.22 o 
  -3  20   6        0.22        1.30      8.47 o 
  -2  20   6        0.12       -1.15      3.51 o 
  -1  20   6        0.67        1.77      4.15 o 
   0  20   6       21.19       19.69      5.76 o 
   1  20   6       11.68       14.22      5.44 o 
 -10   1   7       41.48       56.56      4.64 o 
  -9   1   7        7.92       12.54      2.30 o 
  -8   1   7        1.19        2.49      1.64 o 
  -7   1   7        0.02       -0.87      1.84 o 
  -6   1   7       67.71       67.56      3.32 o 
  -5   1   7        0.02       -0.17      1.37 o 
  -4   1   7       21.67       15.19      2.34 o 
  -3   1   7       41.83       47.63      2.98 o 
  -2   1   7       56.95       56.55      3.38 o 
  -1   1   7        1.51        0.69      1.55 o 
   0   1   7        0.02        0.08      1.54 o 
   1   1   7      146.43      142.00      4.69 o 
   2   1   7      273.86      292.91      7.08 o 
   3   1   7       46.57       50.98      4.74 o 
   4   1   7        6.50        6.52      2.21 o 
   5   1   7       18.59       26.04      4.11 o 
   6   1   7        1.45        1.48      2.53 o 
   7   1   7        8.21        9.09      4.38 o 
 -10   2   7        0.04        7.81      2.40 o 
  -9   2   7        0.62        5.86      2.43 o 
  -8   2   7        3.85        6.40      1.99 o 
  -7   2   7       14.80       11.69      2.12 o 
  -6   2   7        0.07        2.13      1.70 o 
  -5   2   7      257.07      233.23      5.74 o 
  -4   2   7        6.33        5.98      1.66 o 
  -3   2   7       26.11       16.71      1.86 o 
  -2   2   7      102.84       99.04      5.92 o 
  -1   2   7       53.43       52.01      3.26 o 
   0   2   7        0.99       -1.24      1.39 o 
   1   2   7      120.17      110.08      4.32 o 
   2   2   7      734.39      682.15     12.15 o 
   3   2   7      190.28      185.56      5.66 o 
   4   2   7        0.90       -1.87      1.87 o 
   5   2   7        3.34        0.72      4.29 o 
   6   2   7       19.34       27.21      3.86 o 
   7   2   7        5.29       -0.43      4.02 o 
 -10   3   7        8.72        9.62      3.38 o 
  -9   3   7        0.35       -0.22      2.44 o 
  -8   3   7        7.56        9.93      2.20 o 
  -7   3   7       33.17       33.77      3.03 o 
  -6   3   7        2.82        3.48      1.82 o 
  -5   3   7        6.90        5.35      2.10 o 
  -4   3   7       79.04       60.17      2.95 o 
  -3   3   7      386.06      356.30      6.78 o 
  -2   3   7      174.96      165.11      3.77 o 
  -1   3   7       28.71       32.82      2.07 o 
   0   3   7       20.45       16.58      1.66 o 
   1   3   7      464.90      460.01      9.06 o 
   2   3   7       77.59       73.91      5.09 o 
   3   3   7      259.44      254.68      8.66 o 
   4   3   7       14.49       16.47      3.74 o 
   5   3   7        5.84        5.76      3.27 o 
   6   3   7       37.89       34.24      5.10 o 
   7   3   7        0.13       -1.20      3.84 o 
 -10   4   7        0.00        3.03      5.56 o 
  -9   4   7        3.70        3.40      2.11 o 
  -8   4   7       20.42       21.84      2.72 o 
  -7   4   7       26.92       24.13      3.70 o 
  -6   4   7       27.17       21.34      2.65 o 
  -5   4   7       39.48       37.76      2.66 o 
  -4   4   7        8.52        2.62      1.63 o 
  -3   4   7       13.64       11.08      2.16 o 
  -2   4   7        8.64        7.45      1.52 o 
  -1   4   7        0.18       -2.09      2.09 o 
   0   4   7        0.95       -0.87      2.43 o 
   1   4   7       68.66       71.24      4.92 o 
   2   4   7       14.05       12.18      3.03 o 
   3   4   7       21.19       19.17      3.83 o 
   4   4   7       54.12       47.54      4.77 o 
   5   4   7        3.50        2.43      3.34 o 
   6   4   7       13.93       11.80      4.13 o 
   7   4   7       24.47       18.77      9.16 o 
 -10   5   7        3.89       15.94      4.22 o 
  -9   5   7       13.36       18.33      4.04 o 
  -8   5   7        2.53        6.76      2.35 o 
  -7   5   7        0.12        3.09      1.96 o 
  -6   5   7        0.65        0.87      1.94 o 
  -5   5   7       11.05       11.06      1.93 o 
  -4   5   7       57.76       49.70      3.40 o 
  -3   5   7       38.85       39.23      3.47 o 
  -2   5   7      141.75      156.07      5.45 o 
  -1   5   7       18.41       19.05      3.09 o 
   0   5   7      136.97      137.59      7.55 o 
   1   5   7       41.88       44.80      4.32 o 
   2   5   7        0.65       -1.49      2.10 o 
   3   5   7      226.62      226.48     10.05 o 
   4   5   7       60.07       59.83     10.80 o 
   5   5   7        0.83        0.87      3.03 o 
   6   5   7       15.25       15.04      7.48 o 
   7   5   7        0.51       -7.26      7.26 o 
 -10   6   7        6.36       14.00      3.83 o 
  -9   6   7        5.48       10.53      3.30 o 
  -8   6   7       19.16       23.20      3.15 o 
  -7   6   7        5.93        5.57      2.13 o 
  -6   6   7        9.08       11.82      2.43 o 
  -5   6   7       76.04       76.44      6.16 o 
  -4   6   7       31.55       28.03      3.33 o 
  -3   6   7       98.42       97.23      6.50 o 
  -2   6   7        7.52        5.28      2.86 o 
  -1   6   7      255.77      257.69      7.05 o 
   0   6   7      211.28      188.41      7.06 o 
   1   6   7      131.85      115.46      6.07 o 
   2   6   7       21.31       16.95      3.40 o 
   3   6   7        0.61        3.86      2.63 o 
   4   6   7        9.57        5.77      3.42 o 
   5   6   7        0.51       -0.72      3.88 o 
   6   6   7        5.54        6.35     10.11 o 
   7   6   7        0.92       -7.70      7.70 o 
 -10   7   7        3.43       14.75      4.36 o 
  -9   7   7        5.39        7.48      2.70 o 
  -8   7   7        6.36        6.77      2.45 o 
  -7   7   7        1.20        2.45      2.07 o 
  -6   7   7       11.64       13.11      2.85 o 
  -5   7   7      564.12      537.02     10.24 o 
  -4   7   7      548.17      505.61     20.68 o 
  -3   7   7      160.58      160.66      7.63 o 
  -2   7   7       48.82       49.85      7.50 o 
  -1   7   7       13.89       12.06      2.49 o 
   0   7   7      171.77      157.24      6.69 o 
   1   7   7       94.42       97.66      8.24 o 
   2   7   7        0.01       -0.03      2.66 o 
   3   7   7        1.43        2.33      2.41 o 
   4   7   7        5.73        6.80      3.18 o 
   5   7   7       22.71       22.91      4.48 o 
   6   7   7        9.35       -1.59      5.50 o 
   7   7   7        5.44       12.61     10.07 o 
 -10   8   7       18.43       26.75      9.10 o 
  -9   8   7       33.90       34.98      4.75 o 
  -8   8   7        0.63        3.26      2.29 o 
  -7   8   7        3.26        4.79      2.22 o 
  -6   8   7       10.33       15.38      2.74 o 
  -5   8   7        6.07        9.60      3.70 o 
  -4   8   7       81.43      104.79      6.71 o 
  -3   8   7       31.98       35.80      4.61 o 
  -2   8   7       15.47       19.01      4.86 o 
  -1   8   7        7.34       14.77      3.71 o 
   0   8   7       94.11       94.73      4.80 o 
   1   8   7        8.65       12.63      2.87 o 
   2   8   7       29.02       28.02      3.65 o 
   3   8   7        9.20       11.76      2.92 o 
   4   8   7        0.49        3.24      3.05 o 
   5   8   7        0.47       -0.52      3.30 o 
   6   8   7        3.18        4.87      6.09 o 
   7   8   7        3.92        5.29      9.38 o 
  -9   9   7        6.36       11.91      3.43 o 
  -8   9   7        1.25        4.07      2.24 o 
  -7   9   7       10.97       10.17      3.28 o 
  -6   9   7        0.16       -1.11      2.07 o 
  -5   9   7      139.28      129.60      6.43 o 
  -4   9   7      259.29      256.68      9.86 o 
  -3   9   7        1.37        5.36      3.04 o 
  -2   9   7        3.96        5.77      2.99 o 
  -1   9   7        5.37        9.05      3.16 o 
   0   9   7       70.47       72.40      5.87 o 
   1   9   7       34.70       36.97      3.89 o 
   2   9   7        3.41        2.32      2.39 o 
   3   9   7        0.04        2.86      6.05 o 
   4   9   7       25.55       26.79      5.19 o 
   5   9   7        1.48        6.65      4.30 o 
   6   9   7        0.04       -0.87      5.66 o 
  -9  10   7       11.29       13.06      7.38 o 
  -8  10   7        4.41       12.29      3.34 o 
  -7  10   7        6.74        6.31      2.48 o 
  -6  10   7        3.90        8.10      2.96 o 
  -5  10   7        8.01        7.36      2.75 o 
  -4  10   7        0.26        3.70      2.99 o 
  -3  10   7        5.71        5.40      2.91 o 
  -2  10   7       31.14       36.22      4.63 o 
  -1  10   7       25.59       31.10      4.23 o 
   0  10   7        6.94        7.55      3.15 o 
   1  10   7       64.41       60.14      4.40 o 
   2  10   7        1.90       -1.14      3.00 o 
   3  10   7        6.29        8.04      4.11 o 
   4  10   7        1.76        2.87      2.68 o 
   5  10   7        1.07        1.29      5.65 o 
   6  10   7        0.26        1.48      9.59 o 
  -9  11   7        1.49        1.49      5.74 o 
  -8  11   7        2.60       13.00      4.97 o 
  -7  11   7        0.01        2.81      2.86 o 
  -6  11   7       12.87       13.19      3.52 o 
  -5  11   7       33.67       41.84      4.97 o 
  -4  11   7      166.90      163.07     13.95 o 
  -3  11   7      120.75      135.71      7.30 o 
  -2  11   7       33.97       39.56      4.79 o 
  -1  11   7        0.00        2.99      2.61 o 
   0  11   7       38.61       54.77      8.18 o 
   1  11   7       23.32       29.55      6.35 o 
   2  11   7        3.13        5.25      7.14 o 
   3  11   7       49.89       61.36      5.51 o 
   4  11   7       13.08       12.22      5.62 o 
   5  11   7        1.48       -2.50      3.17 o 
   6  11   7        8.35       21.27     12.31 o 
  -8  12   7        6.85       20.57      5.65 o 
  -7  12   7       24.36       23.60      5.65 o 
  -6  12   7       10.67        8.68      3.70 o 
  -5  12   7        3.93        1.76      4.22 o 
  -4  12   7       47.21       45.94      5.17 o 
  -3  12   7      219.38      237.91      9.33 o 
  -2  12   7       37.67       37.78      4.78 o 
  -1  12   7        0.30        3.82      4.70 o 
   0  12   7       15.35       21.42      5.73 o 
   1  12   7       32.67       32.30      6.64 o 
   2  12   7        6.62       16.81      8.98 o 
   3  12   7       11.25       12.20      6.23 o 
   4  12   7        3.50        2.17      5.26 o 
   5  12   7        1.24       -2.36      8.76 o 
  -8  13   7        6.01       15.25      5.57 o 
  -7  13   7        9.70       12.17      4.22 o 
  -6  13   7        0.01        0.57      7.21 o 
  -5  13   7       43.55       49.25      6.14 o 
  -4  13   7       22.56       34.60     15.37 o 
  -3  13   7      219.01      230.77     15.03 o 
  -2  13   7       59.85       72.15     10.04 o 
  -1  13   7        0.50        3.10      4.74 o 
   0  13   7        0.65        1.40      4.02 o 
   1  13   7       36.39       11.44     13.33 o 
   2  13   7       40.73       30.14      5.28 o 
   3  13   7        0.69       -7.48      7.48 o 
   4  13   7        2.18       -5.80      5.80 o 
   5  13   7        0.11        4.59     10.03 o 
  -7  14   7        2.14        6.79      4.12 o 
  -6  14   7        0.02        9.15      3.75 o 
  -5  14   7        1.15       -1.52      6.41 o 
  -4  14   7        2.39        8.04      5.84 o 
  -3  14   7       20.37       16.41     10.52 o 
  -2  14   7        5.62        1.07      2.50 o 
  -1  14   7        0.58        8.30      4.94 o 
   0  14   7        0.14       -0.78      3.43 o 
   1  14   7        3.21        1.87      3.34 o 
   2  14   7       13.43       21.17      6.80 o 
   3  14   7        0.36        0.57      5.23 o 
   4  14   7        7.57       -4.88      9.21 o 
  -7  15   7        1.97        7.04      4.48 o 
  -6  15   7       15.76       21.22      5.30 o 
  -5  15   7        8.67        7.45      5.35 o 
  -4  15   7        8.56        0.59      8.36 o 
  -3  15   7       11.54       11.41      9.78 o 
  -2  15   7        0.06       -0.40      2.19 o 
  -1  15   7       18.60       33.06     11.75 o 
   0  15   7        1.32        9.17      7.02 o 
   1  15   7        0.53        4.59      8.00 o 
   2  15   7        6.67       -1.14      5.76 o 
   3  15   7       23.84       33.28     11.88 o 
   4  15   7       19.56        6.67     11.07 o 
  -4  16   7        0.33       -1.30      8.74 o 
  -3  16   7        0.74        4.86      9.65 o 
  -2  16   7        2.60        2.34      3.61 o 
  -1  16   7        1.31        6.05      4.20 o 
   0  16   7        1.96        6.81      3.77 o 
   1  16   7       16.95       20.92      5.17 o 
   2  16   7        0.33       -1.23      5.12 o 
   3  16   7        1.24       -0.46      8.08 o 
  -4  17   7        0.02       -0.65      8.91 o 
  -3  17   7        6.63       12.45      9.87 o 
  -2  17   7       47.45       48.99      7.73 o 
  -1  17   7        4.78        4.38      4.50 o 
   0  17   7        2.65        4.58      3.70 o 
   1  17   7        3.31       11.01      6.93 o 
   2  17   7        0.15        0.21      3.87 o 
  -4  18   7       16.12       13.20     10.18 o 
  -3  18   7       12.92        2.90      9.69 o 
  -2  18   7        5.12        5.01      4.11 o 
  -1  18   7       17.85        9.79      5.13 o 
   0  18   7        2.45        7.27      4.17 o 
   1  18   7        1.03        6.68     11.35 o 
  -2  19   7        0.24       -2.75      3.80 o 
  -1  19   7        0.70       -1.34      4.61 o 
  -9   0   8       16.97       14.87      9.35 o 
  -8   0   8       18.28       16.50      4.78 o 
  -7   0   8       75.03      103.66     11.18 o 
  -6   0   8        2.09        4.61      3.70 o 
  -5   0   8        0.03       -2.44      3.11 o 
  -4   0   8        2.36       -0.83      2.22 o 
  -3   0   8       55.91       41.02      4.11 o 
  -2   0   8      268.76      267.84      9.75 o 
  -1   0   8        4.81        3.34      5.13 o 
   0   0   8       38.86       34.14      4.40 o 
   1   0   8       66.86       60.89      5.50 o 
   2   0   8       97.56       99.13     10.29 o 
   3   0   8        0.58        0.42      2.78 o 
   4   0   8       56.95       60.97     17.57 o 
   5   0   8        0.13        0.78      3.23 o 
   6   0   8        2.95        4.01      4.34 o 
  -9   1   8        0.77        7.79      3.45 o 
  -8   1   8        1.44        5.90      2.65 o 
  -7   1   8        1.54        5.27      2.64 o 
  -6   1   8       20.22       24.89      3.72 o 
  -5   1   8        0.98        3.12      2.71 o 
  -4   1   8       19.46       19.79      2.28 o 
  -3   1   8       59.66       55.06      3.41 o 
  -2   1   8      399.94      365.33      8.20 o 
  -1   1   8       76.08       69.17      4.67 o 
   0   1   8       18.81       18.25      2.59 o 
   1   1   8       28.68       24.74      3.84 o 
   2   1   8      151.75      151.41      5.47 o 
   3   1   8      141.28      137.79      8.28 o 
   4   1   8        6.47        7.18      2.90 o 
   5   1   8        5.41        6.48      2.45 o 
   6   1   8        4.41        2.46      4.26 o 
  -9   2   8       11.68       17.28      3.95 o 
  -8   2   8        7.73        9.74      3.10 o 
  -7   2   8       30.33       36.74      4.35 o 
  -6   2   8       26.68       29.10      3.93 o 
  -5   2   8       26.33       26.88      4.15 o 
  -4   2   8      106.76       91.06      4.53 o 
  -3   2   8        0.22        1.93      1.32 o 
  -2   2   8        0.02        1.36      2.08 o 
  -1   2   8        9.60        7.35      3.33 o 
   0   2   8       62.93       57.29      3.73 o 
   1   2   8      123.68      120.81      4.77 o 
   2   2   8       36.93       43.53      3.56 o 
   3   2   8      126.67      135.05      5.35 o 
   4   2   8        0.42       -1.42      2.13 o 
   5   2   8        0.93        1.29      2.45 o 
   6   2   8        5.01        5.94      4.36 o 
  -9   3   8        6.18       15.00      3.78 o 
  -8   3   8       45.63       55.28      5.12 o 
  -7   3   8        0.02        3.64      2.63 o 
  -6   3   8        7.75        7.62      2.08 o 
  -5   3   8       29.46       31.80      2.47 o 
  -4   3   8       59.03       47.93      4.03 o 
  -3   3   8       96.07       76.51      5.98 o 
  -2   3   8       74.01       61.96      4.42 o 
  -1   3   8        0.57       -1.95      2.27 o 
   0   3   8        6.21        4.04      2.61 o 
   1   3   8       62.86       70.35      6.26 o 
   2   3   8      223.82      234.66      8.71 o 
   3   3   8      177.17      199.31     16.14 o 
   4   3   8       20.10       18.39      4.02 o 
   5   3   8        2.71        2.87      6.82 o 
  -9   4   8       50.41       62.33      6.07 o 
  -8   4   8       14.84       14.73      2.65 o 
  -7   4   8       20.19       25.85      2.97 o 
  -6   4   8        1.50        1.12      1.87 o 
  -5   4   8        0.75       -1.41      1.53 o 
  -4   4   8       54.29       41.30      2.74 o 
  -3   4   8       51.59       40.44      2.80 o 
  -2   4   8       38.75       38.54      3.80 o 
  -1   4   8       19.52       11.15      2.99 o 
   0   4   8        0.06        5.38      2.59 o 
   1   4   8        6.04       10.17      3.12 o 
   2   4   8       28.83       23.21      3.85 o 
   3   4   8       91.06       86.33      7.10 o 
   4   4   8       12.93       10.58      4.44 o 
   5   4   8        3.91       -0.81     10.34 o 
   6   4   8        6.32       14.92     10.97 o 
  -9   5   8        0.30        6.46      2.48 o 
  -8   5   8       17.25       19.24      3.72 o 
  -7   5   8        0.80        4.18      2.15 o 
  -6   5   8        2.36        1.53      2.61 o 
  -5   5   8       13.95       13.80      2.10 o 
  -4   5   8       42.42       37.39      3.55 o 
  -3   5   8       20.00       23.53      2.97 o 
  -2   5   8      124.31      125.51      4.15 o 
  -1   5   8        0.40       -0.52      3.34 o 
   0   5   8        1.77        3.32      2.55 o 
   1   5   8       48.14       49.94      7.40 o 
   2   5   8        2.42        1.44      2.89 o 
   3   5   8        5.84        5.30      4.29 o 
   4   5   8        0.02        5.55      4.06 o 
   5   5   8       12.00       21.52     11.78 o 
   6   5   8       12.32       12.21     11.06 o 
  -9   6   8       37.32       50.11      7.41 o 
  -8   6   8       21.16       25.38      3.50 o 
  -7   6   8        1.53        4.29      2.25 o 
  -6   6   8        0.08        0.31      2.02 o 
  -5   6   8       16.35       15.23      2.90 o 
  -4   6   8       13.42       21.82      4.80 o 
  -3   6   8        6.50        9.51      2.46 o 
  -2   6   8       65.66       73.77      4.60 o 
  -1   6   8        6.84        5.46      1.90 o 
   0   6   8       14.16       15.53      4.69 o 
   1   6   8        1.69       -0.68      3.98 o 
   2   6   8        2.40        2.75      4.20 o 
   3   6   8       25.12       23.20      4.27 o 
   4   6   8       39.95       36.32      5.28 o 
   5   6   8        2.42       -7.69     10.52 o 
   6   6   8        8.19       32.82     11.90 o 
  -9   7   8        0.46        3.94      7.50 o 
  -8   7   8        0.04        2.43      2.39 o 
  -7   7   8        4.00        6.24      2.39 o 
  -6   7   8        0.00        1.21      2.15 o 
  -5   7   8       33.69       40.38      3.62 o 
  -4   7   8        1.58        0.79      2.15 o 
  -3   7   8       18.19       24.95      4.76 o 
  -2   7   8        2.88        3.53      3.10 o 
  -1   7   8        1.44        0.44      2.04 o 
   0   7   8        0.01        1.00      2.07 o 
   1   7   8        1.74        6.58      2.63 o 
   2   7   8        0.06       -2.18      4.14 o 
   3   7   8        4.34        2.99      3.03 o 
   4   7   8       19.42       23.07      4.55 o 
   5   7   8        5.93       13.34     11.25 o 
   6   7   8        0.00       -8.67      8.67 o 
  -9   8   8        4.97       16.21      5.03 o 
  -8   8   8        5.09       11.32      3.44 o 
  -7   8   8        0.92        5.04      2.37 o 
  -6   8   8       11.27        6.34      2.90 o 
  -5   8   8        8.36        6.07      2.37 o 
  -4   8   8        0.02       -0.54      2.35 o 
  -3   8   8        3.03        3.62      2.89 o 
  -2   8   8        2.59        6.40      3.20 o 
  -1   8   8       11.38       14.45      3.97 o 
   0   8   8       96.75       99.93      5.18 o 
   1   8   8       48.93       49.05      4.80 o 
   2   8   8       23.23       32.57     11.51 o 
   3   8   8        1.24        6.04      3.19 o 
   4   8   8      143.50      158.04      9.09 o 
   5   8   8       20.13       14.95     11.26 o 
  -8   9   8        2.91        8.64      3.23 o 
  -7   9   8        4.00        6.51      2.47 o 
  -6   9   8        1.63        1.22      3.56 o 
  -5   9   8        6.27        7.64      2.31 o 
  -4   9   8        3.25        5.96      3.55 o 
  -3   9   8       11.28       16.57      4.69 o 
  -2   9   8       19.19       19.17      4.17 o 
  -1   9   8        6.79       12.33      3.60 o 
   0   9   8        0.06       -1.95      1.95 o 
   1   9   8        0.08       -0.96      2.68 o 
   2   9   8        0.92        1.06      4.11 o 
   3   9   8        5.33       13.17      7.16 o 
   4   9   8       28.98       22.32      4.76 o 
   5   9   8       39.28       16.56     12.57 o 
  -8  10   8       11.36       17.40      3.84 o 
  -7  10   8        1.37        4.98      3.02 o 
  -6  10   8        4.46        6.38      2.54 o 
  -5  10   8        0.21        2.07      2.33 o 
  -4  10   8       71.09       86.12      7.95 o 
  -3  10   8        2.73        5.62      3.69 o 
  -2  10   8       16.84       13.79      4.02 o 
  -1  10   8        7.70        7.89      3.38 o 
   0  10   8       23.18       30.99      8.15 o 
   1  10   8        4.31        1.58      5.77 o 
   2  10   8       11.93       13.68      3.27 o 
   3  10   8        1.34        3.14      3.54 o 
   4  10   8        1.24        2.47      3.48 o 
   5  10   8        0.48       -3.23      9.22 o 
  -8  11   8       18.54       23.96      9.70 o 
  -7  11   8        0.56        4.07      3.23 o 
  -6  11   8       20.83       27.09      4.13 o 
  -5  11   8       17.87       16.30      3.54 o 
  -4  11   8       37.49       37.23     11.88 o 
  -3  11   8       49.81       48.93      5.50 o 
  -2  11   8       13.91       15.37      3.90 o 
  -1  11   8        1.04       -3.86      3.86 o 
   0  11   8        1.07        0.04      5.13 o 
   1  11   8        0.01        4.92     12.62 o 
   2  11   8        0.00       -1.56      2.45 o 
   3  11   8        0.29       -3.18      3.18 o 
   4  11   8        6.55       14.64      4.18 o 
  -7  12   8        8.07        9.66      3.36 o 
  -6  12   8        1.73        1.33      2.95 o 
  -5  12   8       48.68       54.50      5.01 o 
  -4  12   8       15.04       18.60      6.56 o 
  -3  12   8      160.24      176.52     11.57 o 
  -2  12   8       42.57       48.17      8.60 o 
  -1  12   8       16.08       12.84      5.76 o 
   0  12   8       11.13       10.38     12.59 o 
   1  12   8        7.19        1.67     10.12 o 
   2  12   8        2.18        8.82      6.63 o 
   3  12   8        1.17       -8.32      8.32 o 
   4  12   8        1.52       -8.73      8.73 o 
  -7  13   8        0.48        6.83      9.09 o 
  -6  13   8        5.29        8.60      4.54 o 
  -5  13   8       16.20       20.19      3.91 o 
  -4  13   8       48.32       50.51      5.77 o 
  -3  13   8       25.83       23.73      8.55 o 
  -2  13   8        0.56        2.12      4.86 o 
  -1  13   8        0.46       -1.56      6.88 o 
   0  13   8       19.38       33.63      7.40 o 
   1  13   8        1.33        3.51     10.28 o 
   2  13   8       32.37       28.37      7.98 o 
   3  13   8        7.18       -7.18      8.87 o 
  -6  14   8        0.00        8.49      5.51 o 
  -5  14   8        0.85        5.10      6.77 o 
  -4  14   8        2.10        5.97      4.67 o 
  -3  14   8       15.45       17.78      9.88 o 
  -2  14   8       17.14       27.59      7.51 o 
  -1  14   8        0.08        1.17      4.73 o 
   0  14   8       16.74       30.41      7.17 o 
   1  14   8       15.22        8.38      7.52 o 
   2  14   8        2.08        1.38      8.73 o 
   3  14   8        0.11       -5.68      9.18 o 
  -5  15   8        8.61       11.21      8.66 o 
  -4  15   8        6.52       10.38      5.43 o 
  -3  15   8       42.41       47.06      8.99 o 
  -2  15   8       19.24       12.78      6.19 o 
  -1  15   8        2.56       -1.47      3.97 o 
   0  15   8        0.05        0.28      4.24 o 
   1  15   8        4.56       27.68     13.67 o 
   2  15   8        9.82       -5.86      8.05 o 
  -4  16   8        0.26       -0.84      5.15 o 
  -3  16   8        8.41        6.79      4.86 o 
  -2  16   8       42.74       51.45      9.07 o 
  -1  16   8       14.63       11.62      5.42 o 
   0  16   8        4.85       11.66      7.54 o 
   1  16   8        1.17       25.83     21.54 o 
  -3  17   8       24.52       32.89      7.39 o 
  -2  17   8      110.00      115.38     12.97 o 
  -1  17   8       43.74       41.94      6.66 o 
  -9   1   9        0.00       17.13      5.46 o 
  -8   1   9       58.37       70.31      6.14 o 
  -7   1   9       68.54       83.02      6.29 o 
  -6   1   9        4.14        5.59      2.90 o 
  -5   1   9        0.79        4.74      2.93 o 
  -4   1   9       26.28       19.85      2.50 o 
  -3   1   9       57.65       35.24      3.26 o 
  -2   1   9        3.06        3.22      1.96 o 
  -1   1   9        3.56        9.60      4.90 o 
   0   1   9        0.29       -1.07      1.89 o 
   1   1   9        2.75        3.10      2.08 o 
   2   1   9       19.61       11.87      3.13 o 
   3   1   9        0.40       -0.41      2.29 o 
   4   1   9        1.40       -2.29      2.40 o 
   5   1   9        1.42       -5.10     10.57 o 
  -9   2   9        7.30       30.15      9.02 o 
  -8   2   9        1.24       12.07      3.49 o 
  -7   2   9        0.00        4.27      3.02 o 
  -6   2   9        0.29        3.89      2.88 o 
  -5   2   9        0.63        0.06      2.80 o 
  -4   2   9       10.41        9.55      2.49 o 
  -3   2   9        2.18        3.01      1.92 o 
  -2   2   9       52.34       43.45      4.58 o 
  -1   2   9      141.25      125.83      5.02 o 
   0   2   9        3.04        0.98      2.87 o 
   1   2   9        0.34        0.44      2.39 o 
   2   2   9        0.15        6.13      3.27 o 
   3   2   9        5.15        0.42      6.68 o 
   4   2   9        2.60       -5.00      6.72 o 
   5   2   9        0.02        4.83     10.83 o 
  -8   3   9        3.28       10.59      3.43 o 
  -7   3   9        0.86        6.11      3.20 o 
  -6   3   9        5.76        9.82      3.38 o 
  -5   3   9       10.32        7.46      2.46 o 
  -4   3   9       19.24       17.62      2.82 o 
  -3   3   9       26.99       26.72      5.79 o 
  -2   3   9       55.26       60.14      6.72 o 
  -1   3   9       10.36        4.35      8.28 o 
   0   3   9        4.24        1.06      5.49 o 
   1   3   9       15.83       19.15      3.70 o 
   2   3   9       35.88       37.12      5.97 o 
   3   3   9       10.66        5.48      4.29 o 
   4   3   9       17.11       36.30      9.23 o 
   5   3   9       10.03        6.32     10.80 o 
  -8   4   9        1.76        6.38      3.99 o 
  -7   4   9        0.02        1.83      3.11 o 
  -6   4   9       26.71       28.84      4.20 o 
  -5   4   9        1.55        2.75      2.21 o 
  -4   4   9        5.39        3.98      2.97 o 
  -3   4   9        0.03        0.94      2.13 o 
  -2   4   9       53.55       58.91      5.94 o 
  -1   4   9       20.82       21.40      3.74 o 
   0   4   9       48.12       48.20      5.18 o 
   1   4   9        8.55        9.40      5.34 o 
   2   4   9        7.69        6.77      3.49 o 
   3   4   9        1.50       -0.73     10.11 o 
   4   4   9        0.00       16.06     11.57 o 
   5   4   9        0.02       -3.98      9.85 o 
  -8   5   9        2.49       13.37      4.27 o 
  -7   5   9       16.98       19.77      4.06 o 
  -6   5   9       50.32       62.14      5.72 o 
  -5   5   9       18.59       11.37      3.43 o 
  -4   5   9        2.44        4.72      2.63 o 
  -3   5   9        2.82        6.91      3.43 o 
  -2   5   9       11.12       10.56      3.94 o 
  -1   5   9       53.86       50.96      4.41 o 
   0   5   9       12.49       11.22      3.42 o 
   1   5   9       11.14        8.44      4.41 o 
   2   5   9        2.56       -1.36      3.23 o 
   3   5   9       55.20       60.57      6.11 o 
   4   5   9       10.31       10.29     11.50 o 
  -8   6   9        1.70       11.91      4.71 o 
  -7   6   9       18.87       21.38      3.49 o 
  -6   6   9       15.44       15.77      2.77 o 
  -5   6   9        0.11        1.91      2.23 o 
  -4   6   9       10.65        7.34      3.43 o 
  -3   6   9       15.73       18.31      2.87 o 
  -2   6   9       13.96       13.05      3.19 o 
  -1   6   9       48.97       40.47      6.64 o 
   0   6   9       28.25       31.94      4.36 o 
   1   6   9       33.56       36.86      4.65 o 
   2   6   9        7.91       15.30      4.21 o 
   3   6   9       19.45        3.95      7.35 o 
   4   6   9       41.50       39.94     14.55 o 
  -8   7   9        2.21        8.97      4.71 o 
  -7   7   9        3.74        9.92      2.80 o 
  -6   7   9        1.48        2.58      2.39 o 
  -5   7   9       14.89       12.90      2.79 o 
  -4   7   9        8.94        8.78      2.56 o 
  -3   7   9        0.45        2.19      2.14 o 
  -2   7   9       19.57       21.30      3.16 o 
  -1   7   9       14.58       11.21      5.45 o 
   0   7   9        0.01        0.98      4.66 o 
   1   7   9        1.12        1.69      3.01 o 
   2   7   9        3.02        3.32      6.04 o 
   3   7   9       75.65       95.49     20.41 o 
   4   7   9       70.56      110.71     19.49 o 
  -7   8   9        3.38        4.97      2.65 o 
  -6   8   9        0.75        2.36      2.56 o 
  -5   8   9        8.21        5.88      2.26 o 
  -4   8   9       12.50       20.24      3.91 o 
  -3   8   9        0.16       -0.71      2.10 o 
  -2   8   9        0.05        1.91      3.26 o 
  -1   8   9        1.19        8.35      7.11 o 
   0   8   9        8.66        4.77      2.70 o 
   1   8   9        0.21       -0.75      4.35 o 
   2   8   9        2.25        4.58      3.27 o 
   3   8   9        8.70       25.16     11.03 o 
   4   8   9       14.93       10.94     12.59 o 
  -7   9   9        0.03        6.40      3.27 o 
  -6   9   9        1.55        1.69      2.82 o 
  -5   9   9        0.76        0.59      2.69 o 
  -4   9   9       17.14       16.36      3.16 o 
  -3   9   9        0.00        2.26      3.27 o 
  -2   9   9       36.40       47.19      6.10 o 
  -1   9   9       29.83       36.15      5.43 o 
   0   9   9        0.41       -1.64      3.00 o 
   1   9   9        1.26       10.65      6.69 o 
   2   9   9        9.07       19.05     11.38 o 
   3   9   9       27.50       29.60     13.17 o 
  -7  10   9       23.36       32.02     10.49 o 
  -6  10   9        0.85        1.68      4.76 o 
  -5  10   9        2.10        2.74      2.65 o 
  -4  10   9        0.67       17.76      4.65 o 
  -3  10   9        5.48        2.70      3.67 o 
  -2  10   9       44.21       58.24      6.25 o 
  -1  10   9       14.47        6.66      6.06 o 
   0  10   9       35.89       35.26      8.41 o 
   1  10   9       43.40       38.71      5.84 o 
   2  10   9        0.42        1.55      8.04 o 
   3  10   9        8.88       12.88     12.17 o 
  -6  11   9       14.33       21.55      4.13 o 
  -5  11   9       13.91       14.73      3.50 o 
  -4  11   9       13.36       25.19      6.01 o 
  -3  11   9        2.14       13.38      3.72 o 
  -2  11   9        4.55        7.85      5.50 o 
  -1  11   9       11.70       17.87      6.29 o 
   0  11   9        2.78        3.71      9.53 o 
   1  11   9        2.06        2.78     12.95 o 
   2  11   9        0.79       17.14     11.49 o 
  -6  12   9        1.48        5.37      3.38 o 
  -5  12   9        1.40        4.73      6.85 o 
  -4  12   9        0.09        4.85      2.81 o 
  -3  12   9        0.01        4.22      4.97 o 
  -2  12   9       21.91       24.15      7.36 o 
  -1  12   9       15.59       22.11      6.73 o 
   0  12   9        3.38       10.61      6.11 o 
   1  12   9        2.85        5.89      5.29 o 
   2  12   9        0.12        2.08      9.88 o 
  -5  13   9        1.35        4.23     10.96 o 
  -4  13   9        7.33        7.51      9.31 o 
  -3  13   9        0.24        0.83     11.71 o 
  -2  13   9        0.70        2.45      6.91 o 
  -1  13   9        0.07       -0.55      5.77 o 
   0  13   9        1.63       14.83     14.51 o 
   1  13   9        9.15       14.67      6.39 o 
  -4  14   9       16.53       29.22     12.96 o 
  -3  14   9       28.28       40.65     14.47 o 
  -2  14   9        4.99        8.14      5.58 o 
  -1  14   9        2.86       18.19     16.35 o 
   0  14   9        0.69       16.00     14.51 o 
  -7   0  10        3.43        9.69      8.94 o 
  -6   0  10        3.89        5.10      4.91 o 
  -5   0  10        2.55        2.57      4.53 o 
  -4   0  10        1.94        1.74      4.11 o 
  -3   0  10       24.67       11.50      2.78 o 
  -2   0  10        2.14        4.50      5.71 o 
  -1   0  10       48.68       54.88      6.05 o 
   0   0  10        0.74        2.82      3.39 o 
   1   0  10       38.76       38.47      5.50 o 
   2   0  10        3.77        6.12      4.01 o 
   3   0  10        2.81        6.88     11.31 o 
  -7   1  10       11.29       19.76      6.98 o 
  -6   1  10        0.50        3.07      3.26 o 
  -5   1  10        0.38       -1.03      3.23 o 
  -4   1  10        3.26        2.68      2.15 o 
  -3   1  10        0.11       -1.75      1.75 o 
  -2   1  10       25.01       24.60      5.16 o 
  -1   1  10        7.10        5.98      2.36 o 
   0   1  10        1.85        2.89      3.47 o 
   1   1  10        0.63        3.08      2.42 o 
   2   1  10        5.36        6.11      3.54 o 
   3   1  10       11.94        8.02      8.23 o 
  -7   2  10        3.40       10.85      6.26 o 
  -6   2  10        0.53        2.32      3.29 o 
  -5   2  10        3.34        2.85      3.40 o 
  -4   2  10        3.28        0.25      2.37 o 
  -3   2  10        3.81        2.35      2.00 o 
  -2   2  10        0.00        1.77      4.70 o 
  -1   2  10        0.52        0.37      3.71 o 
   0   2  10        3.79        4.93      3.22 o 
   1   2  10        0.20       -1.37      5.76 o 
   2   2  10        2.47       -0.89      7.67 o 
   3   2  10        0.02       -4.17      6.80 o 
  -7   3  10       27.07       42.54      8.57 o 
  -6   3  10        1.24       -0.09      3.07 o 
  -5   3  10        0.51        0.65      2.42 o 
  -4   3  10        3.66        5.04      2.88 o 
  -3   3  10       17.17       13.00      2.54 o 
  -2   3  10       16.71       13.72      3.92 o 
  -1   3  10        0.10        2.26      3.04 o 
   0   3  10        7.67       15.35      3.99 o 
   1   3  10        1.86        4.40      3.68 o 
   2   3  10        0.60       -7.78      7.78 o 
   3   3  10        4.86        3.38      8.21 o 
  -7   4  10        5.56       20.72      6.98 o 
  -6   4  10        3.91        6.06      3.51 o 
  -5   4  10        0.10       -1.99      2.29 o 
  -4   4  10        0.00        1.71      2.97 o 
  -3   4  10        3.99        1.13      5.23 o 
  -2   4  10        6.99        8.74      5.64 o 
  -1   4  10        2.39       -2.22      4.18 o 
   0   4  10        2.73        8.74     12.84 o 
   1   4  10        0.68        5.07      8.81 o 
   2   4  10       16.60       33.01      9.17 o 
   3   4  10        1.26       -1.43      7.36 o 
  -7   5  10        0.72        9.78      6.35 o 
  -6   5  10       30.90       41.69      6.30 o 
  -5   5  10       25.74       37.80      8.40 o 
  -4   5  10        1.61        1.23      3.37 o 
  -3   5  10        1.62        2.75      4.26 o 
  -2   5  10        0.08       -2.58      2.58 o 
  -1   5  10        4.10       10.30      3.20 o 
   0   5  10       15.77       39.56     10.48 o 
   1   5  10        1.90        6.47      6.95 o 
   2   5  10        2.93       -5.34      6.23 o 
  -6   6  10        0.29        6.65      5.93 o 
  -5   6  10        2.16        9.68      3.86 o 
  -4   6  10        0.23       10.32      3.65 o 
  -3   6  10        2.38        4.77      4.20 o 
  -2   6  10       34.92       36.26      5.93 o 
  -1   6  10      110.53      115.12      9.39 o 
   0   6  10       30.14       30.98      6.13 o 
   1   6  10        1.36        3.36      8.57 o 
   2   6  10        0.69       17.75      7.29 o 
  -6   7  10       18.99       30.02      7.98 o 
  -5   7  10        1.48        7.94      4.41 o 
  -4   7  10       12.03       17.81      5.62 o 
  -3   7  10        1.97        4.25      3.99 o 
  -2   7  10       11.06        7.52      5.35 o 
  -1   7  10       19.05       17.11      5.16 o 
   0   7  10        6.91       11.20     14.65 o 
   1   7  10        7.84        7.58     12.34 o 
   2   7  10        2.26        5.56     20.92 o 
  -5   8  10       34.70       38.12      6.11 o 
  -4   8  10        0.01        7.94      7.19 o 
  -3   8  10        4.12       10.24      6.52 o 
  -2   8  10        9.12       12.04      4.76 o 
  -1   8  10        0.46        1.65      4.03 o 
   0   8  10       14.71       13.97      7.52 o 
   1   8  10       25.04       23.61     21.47 o 
  -5   9  10       14.55       21.85      6.10 o 
  -4   9  10        2.64       10.85      4.02 o 
  -3   9  10        6.53        9.83      4.34 o 
  -2   9  10       11.39       13.96      4.69 o 
  -1   9  10        0.83       -1.71      5.38 o 
   0   9  10       10.70       11.72      6.40 o 
   1   9  10        0.93       19.30     10.23 o 
  -4  10  10       19.10       19.20      4.82 o 
  -3  10  10        2.16        4.40      5.47 o 
  -2  10  10        2.23        6.82     17.71 o 
  -1  10  10       38.92       59.13     10.16 o 
   0  10  10       34.70       56.42     15.89 o 
  -3  11  10        4.34        4.27     10.94 o 
  -2  11  10       11.13       14.65     10.15 o 
  -1  11  10        3.72        5.80      6.41 o 
  -4   1  11       30.55       41.02      9.77 o 
  -3   1  11        3.33        4.85      5.12 o 
  -2   1  11        0.89       12.27      6.04 o 
  -1   1  11        3.44        8.98      8.32 o 
   0   1  11       24.62       23.38      9.05 o 
  -4   2  11       19.85       26.12      7.25 o 
  -3   2  11        2.51       12.91     12.14 o 
  -2   2  11        0.81       -4.83      5.86 o 
  -1   2  11        6.76        2.19     15.48 o 
   0   2  11       21.82       24.26      8.72 o 
  -4   3  11        2.54        5.25      6.03 o 
  -3   3  11        0.94       12.75     11.54 o 
  -2   3  11       15.92       12.39      5.50 o 
  -1   3  11        5.85       -2.28      4.75 o 
  -3   4  11        0.75       -3.89      3.89 o 
  -2   4  11        5.98       12.19      5.42 o 
  -1   4  11       10.75        9.50      8.46 o 
  -2   5  11        5.32        1.07      4.64 o 
                                                 
